# Supplementary material for: Integrated metabolomic and transcriptomic analysis provides insights into the browning of walnut endocarps
Source: Front Plant Sci. 2025 May 9;16:1582209. doi: 10.3389/fpls.2025.1582209 (PMC12098456; doi:10.3389/fpls.2025.1582209)
Supplement: Supplementary file 2 [file Table1.xlsx]

## Sheet: Table S1
Table S1. Overview of the transcriptome sequencing dataset and quality check.
Sample	Raw Reads	Clean Reads	Clean Base(G)	Error Rate(%)	Q20(%)	Q30(%)	GC Content(%)
CK-1	51722254	49360488	7.4	0.02	98.42	95.05	46.28
CK-2	56364528	54547542	8.18	0.02	98.4	94.93	45.87
CK-3	50747672	48897598	7.33	0.02	98.27	94.62	45.74
S15d-1	50504792	48510028	7.28	0.02	98.56	95.4	45.92
S15d-2	49979198	47932608	7.19	0.02	98.5	95.21	46.8
S15d-3	50938270	49042220	7.36	0.02	98.47	95.17	46.63
S30d-1	48084746	46933008	7.04	0.02	98.54	95.34	46.79
S30d-2	54027080	51840354	7.78	0.02	98.49	95.19	46.28
S30d-3	50761344	48861486	7.33	0.02	98.54	95.3	46.49

## Sheet: Table S2
Table S2. K-means cluster analysis of gene expression during the storage period.
ID	Sub class	CK-1	CK-2	CK-3	S15d-1	S15d-2	S15d-3	S30d-1	S30d-2	S30d-3	chr	start	end	strand	gene_name	gene_description	KEGG	KEGG pathway	NR	Swissprot	Tremble	KOG	GO	Pfam	TF-Family	TF-Category	TF-Classification
AT063_gp008	1	2.5995	1.9327	1.7398	6.6505	16.7361	13.5791	11.942	15.9576	14.7252	NC_028617.1	127971	129152	-	ndhH	--	K05579 NAD(P)H-quinone oxidoreductase subunit H [EC:7.1.1.2] | (RefSeq) ndhH, AT063_gp008; NADH dehydrogenase subunit 7 (A)	ko00190: Oxidative phosphorylation; ko01100: Metabolic pathways	NADH dehydrogenase subunit 7 [Juglans regia]	NDHH_MORIN RecName: Full=NAD(P)H-quinone oxidoreductase subunit H, chloroplastic {ECO:0000255|HAMAP-Rule:MF_01358}; EC=7.1.1.- {ECO:0000255|HAMAP-Rule:MF_01358}; AltName: Full=NAD(P)H dehydrogenase subunit H; AltName: Full=NADH-plastoquinone oxidoreductase 49 kDa subunit {ECO:0000255|HAMAP-Rule:MF_01358}; AltName: Full=NADH-plastoquinone oxidoreductase subunit H {ECO:0000255|HAMAP-Rule:MF_01358};	A0A1C9M3A9_9ROSI RecName: Full=NAD(P)H-quinone oxidoreductase subunit H, chloroplastic {ECO:0000256|HAMAP-Rule:MF_01358}; EC=7.1.1.- {ECO:0000256|HAMAP-Rule:MF_01358}; AltName: Full=NAD(P)H dehydrogenase, subunit H {ECO:0000256|HAMAP-Rule:MF_01358}; AltName: Full=NADH-plastoquinone oxidoreductase 49 kDa subunit {ECO:0000256|HAMAP-Rule:MF_01358}; AltName: Full=NADH-plastoquinone oxidoreductase sub…	NADH:ubiquinone oxidoreductase, NDUFS2/49 kDa subunit	GO:0009535,chloroplast thylakoid membrane; GO:0051287,NAD binding; GO:0016655,oxidoreductase activity, acting on NAD(P)H, quinone or similar compound as acceptor; GO:0048038,quinone binding; GO:0019684,photosynthesis, light reaction; GO:0000166,nucleotide binding; GO:0003674,molecular_function; GO:0005488,binding; GO:0036094,small molecule binding; GO:0097159,organic cyclic compound binding; GO:1…	PF00346.22:Respiratory-chain NADH dehydrogenase, 49 Kd subunit	--	--	--
AT063_gp010	1	2.5253	2.117	2.3716	5.7056	13.2261	7.9854	16.243	7.2955	11.5174	NC_028617.1	125139	125639	-	ndhI	--	K05580 NAD(P)H-quinone oxidoreductase subunit I [EC:7.1.1.2] | (RefSeq) ndhI, AT063_gp010; NADH dehydrogenase subunit I (A)	ko00190: Oxidative phosphorylation; ko01100: Metabolic pathways	NADH dehydrogenase subunit I [Juglans regia]	NDHI_VITVI RecName: Full=NAD(P)H-quinone oxidoreductase subunit I, chloroplastic {ECO:0000255|HAMAP-Rule:MF_01351}; EC=7.1.1.- {ECO:0000255|HAMAP-Rule:MF_01351}; AltName: Full=NAD(P)H dehydrogenase subunit I {ECO:0000255|HAMAP-Rule:MF_01351}; Short=NDH subunit I {ECO:0000255|HAMAP-Rule:MF_01351}; AltName: Full=NADH-plastoquinone oxidoreductase subunit I {ECO:0000255|HAMAP-Rule:MF_01351};	A0A1P8J763_9ROSI RecName: Full=NAD(P)H-quinone oxidoreductase subunit I, chloroplastic {ECO:0000256|HAMAP-Rule:MF_01351}; EC=7.1.1.- {ECO:0000256|HAMAP-Rule:MF_01351}; AltName: Full=NAD(P)H dehydrogenase subunit I {ECO:0000256|HAMAP-Rule:MF_01351}; Short=NDH subunit I {ECO:0000256|HAMAP-Rule:MF_01351}; AltName: Full=NADH-plastoquinone oxidoreductase subunit I {ECO:0000256|HAMAP-Rule:MF_01351};	NADH:ubiquinone oxidoreductase, NDUFS8/23 kDa subunit	GO:0009535,chloroplast thylakoid membrane; GO:0051539,4 iron, 4 sulfur cluster binding; GO:0005506,iron ion binding; GO:0008137,NADH dehydrogenase (ubiquinone) activity; GO:0048038,quinone binding; GO:0019684,photosynthesis, light reaction; GO:0003674,molecular_function; GO:0005488,binding; GO:0051536,iron-sulfur cluster binding; GO:0051540,metal cluster binding; GO:0043167,ion binding; GO:004316…	PF00037.30:4Fe-4S binding domain	--	--	--
AT063_gp011	1	2.723	4.0717	3.5286	8.1646	15.3026	8.7003	11.2575	13.3417	18.6159	NC_028617.1	124223	124753	-	ndhG	--	K05578 NAD(P)H-quinone oxidoreductase subunit 6 [EC:7.1.1.2] | (RefSeq) ndhG, AT063_gp011; NADH dehydrogenase subunit 6 (A)	ko00190: Oxidative phosphorylation; ko01100: Metabolic pathways	NADH dehydrogenase subunit 6 [Juglans regia]	NU6C_VITVI RecName: Full=NAD(P)H-quinone oxidoreductase subunit 6, chloroplastic; EC=7.1.1.-; AltName: Full=NAD(P)H dehydrogenase subunit 6; AltName: Full=NADH-plastoquinone oxidoreductase subunit 6;	A0A1C9M3C3_9ROSI RecName: Full=NAD(P)H-quinone oxidoreductase subunit 6, chloroplastic {ECO:0000256|RuleBase:RU004431}; EC=7.1.1.- {ECO:0000256|RuleBase:RU004431};	--	GO:0009535,chloroplast thylakoid membrane; GO:0016021,integral component of membrane; GO:0008137,NADH dehydrogenase (ubiquinone) activity; GO:0048038,quinone binding; GO:0003674,molecular_function; GO:0003824,catalytic activity; GO:0003954,NADH dehydrogenase activity; GO:0003955,NAD(P)H dehydrogenase (quinone) activity; GO:0005215,transporter activity; GO:0009055,electron transfer activity; GO:00…	PF00499.23:NADH-ubiquinone/plastoquinone oxidoreductase chain 6	--	--	--
AT063_gp012	1	2.6579	6.1324	5.3764	13.0781	15.332	12.6073	18.2217	14.7464	15.3019	NC_028617.1	123677	123982	-	ndhE	--	K05576 NAD(P)H-quinone oxidoreductase subunit 4L [EC:7.1.1.2] | (RefSeq) ndhE, AT063_gp012; NADH dehydrogenase subunit 4L (A)	ko00190: Oxidative phosphorylation; ko01100: Metabolic pathways	NADH dehydrogenase subunit 4L [Juglans regia]	NU4LC_MORIN RecName: Full=NAD(P)H-quinone oxidoreductase subunit 4L, chloroplastic {ECO:0000255|HAMAP-Rule:MF_01456}; EC=7.1.1.- {ECO:0000255|HAMAP-Rule:MF_01456}; AltName: Full=NAD(P)H dehydrogenase subunit 4L {ECO:0000255|HAMAP-Rule:MF_01456}; AltName: Full=NADH-plastoquinone oxidoreductase subunit 4L {ECO:0000255|HAMAP-Rule:MF_01456};	A0A1P8J7S5_9ROSI RecName: Full=NAD(P)H-quinone oxidoreductase subunit 4L, chloroplastic {ECO:0000256|HAMAP-Rule:MF_01456}; EC=7.1.1.- {ECO:0000256|HAMAP-Rule:MF_01456}; AltName: Full=NAD(P)H dehydrogenase subunit 4L {ECO:0000256|HAMAP-Rule:MF_01456}; AltName: Full=NADH-plastoquinone oxidoreductase subunit 4L {ECO:0000256|HAMAP-Rule:MF_01456};	NADH dehydrogenase subunit 4L and related proteins	GO:0009535,chloroplast thylakoid membrane; GO:0016021,integral component of membrane; GO:0016655,oxidoreductase activity, acting on NAD(P)H, quinone or similar compound as acceptor; GO:0048038,quinone binding; GO:0042773,ATP synthesis coupled electron transport; GO:0019684,photosynthesis, light reaction; GO:0003674,molecular_function; GO:0003824,catalytic activity; GO:0016491,oxidoreductase activ…	PF00420.27:NADH-ubiquinone/plastoquinone oxidoreductase chain 4L	--	--	--
AT063_gp013	1	99.1866	90.21	102.731	123.945	167.515	163.018	212.571	165.271	191.879	NC_028617.1	123177	123422	-	psaC	--	K02691 photosystem I subunit VII | (RefSeq) psaC, AT063_gp013; photosystem I subunit VII (A)	ko00195: Photosynthesis; ko01100: Metabolic pathways	photosystem I subunit VII [Lophiocarpus polystachyus]	PSAC_AETCO RecName: Full=Photosystem I iron-sulfur center {ECO:0000255|HAMAP-Rule:MF_01303}; EC=1.97.1.12 {ECO:0000255|HAMAP-Rule:MF_01303}; AltName: Full=9 kDa polypeptide {ECO:0000255|HAMAP-Rule:MF_01303}; AltName: Full=PSI-C {ECO:0000255|HAMAP-Rule:MF_01303}; AltName: Full=Photosystem I subunit VII {ECO:0000255|HAMAP-Rule:MF_01303}; AltName: Full=PsaC {ECO:0000255|HAMAP-Rule:MF_01303};	A0A1B0V417_9ROSI RecName: Full=Photosystem I iron-sulfur center {ECO:0000256|ARBA:ARBA00013413, ECO:0000256|HAMAP-Rule:MF_01303}; EC=1.97.1.12 {ECO:0000256|ARBA:ARBA00013197, ECO:0000256|HAMAP-Rule:MF_01303}; AltName: Full=9 kDa polypeptide {ECO:0000256|ARBA:ARBA00032541, ECO:0000256|HAMAP-Rule:MF_01303}; AltName: Full=PSI-C {ECO:0000256|ARBA:ARBA00033423, ECO:0000256|HAMAP-Rule:MF_01303}; AltNam…	--	GO:0009535,chloroplast thylakoid membrane; GO:0009522,photosystem I; GO:0051539,4 iron, 4 sulfur cluster binding; GO:0009055,electron transfer activity; GO:0046872,metal ion binding; GO:0009773,photosynthetic electron transport in photosystem I; GO:0003674,molecular_function; GO:0005488,binding; GO:0051536,iron-sulfur cluster binding; GO:0051540,metal cluster binding; GO:0003824,catalytic activit…	PF00037.30:4Fe-4S binding domain	--	--	--
AT063_gp015	1	1.5581	0.6394	1.5759	1.7922	5.6605	3.1354	4.1992	3.8193	4.102	NC_028617.1	120290	121246	+	ccsA	--	--	--	cytochrome c biogenesis protein [Juglans regia]	CCSA_MORIN RecName: Full=Cytochrome c biogenesis protein CcsA {ECO:0000255|HAMAP-Rule:MF_01391};	A0A1C9M3B8_9ROSI RecName: Full=Cytochrome c biogenesis protein CcsA {ECO:0000256|HAMAP-Rule:MF_01391};	--	GO:0009535,chloroplast thylakoid membrane; GO:0016021,integral component of membrane; GO:0020037,heme binding; GO:0017004,cytochrome complex assembly; GO:0003674,molecular_function; GO:0005488,binding; GO:0046906,tetrapyrrole binding; GO:0097159,organic cyclic compound binding; GO:1901363,heterocyclic compound binding; GO:0008150,biological_process; GO:0009987,cellular process; GO:0016043,cellula…	PF01578.23:Cytochrome C assembly protein	--	--	--
AT063_gp016	1	5.477	11.3727	9.1399	18.7679	24.0369	20.4942	45.0574	26.254	21.2119	NC_028617.1	119240	119404	+	rpl32	--	K02911 large subunit ribosomal protein L32 | (RefSeq) rpl32, AT063_gp016; ribosomal protein L32 (A)	ko03010: Ribosome	ribosomal protein L32 [Juglans regia]	RK32_ATRBE RecName: Full=50S ribosomal protein L32, chloroplastic {ECO:0000255|HAMAP-Rule:MF_00340};	A0A1C9M3G1_9ROSI RecName: Full=50S ribosomal protein L32, chloroplastic {ECO:0000256|ARBA:ARBA00019674, ECO:0000256|HAMAP-Rule:MF_00340};	--	GO:0009507,chloroplast; GO:0015934,large ribosomal subunit; GO:0003735,structural constituent of ribosome; GO:0006412,translation; GO:0003674,molecular_function; GO:0005198,structural molecule activity; GO:0006518,peptide metabolic process; GO:0006807,nitrogen compound metabolic process; GO:0008150,biological_process; GO:0008152,metabolic process; GO:0009058,biosynthetic process; GO:0009059,macro…	PF01783.26:Ribosomal L32p protein family	--	--	--
AT063_gp024	1	0.1095	0.0989	0	0.2887	1.8174	1.0969	0.548	1.9144	1.3186	NC_028617.1	90134	91643	-	rpl2	--	K02886 large subunit ribosomal protein L2 | (RefSeq) rpl2, AT063_gp024; ribosomal protein L2 (A)	ko03010: Ribosome	ribosomal protein L2 [Juglans regia]	RK2_CUCSA RecName: Full=50S ribosomal protein L2, chloroplastic;	A0A8K1MJL7_9ROSI SubName: Full=Ribosomal protein L2 {ECO:0000313|EMBL:UBY93477.1};	Mitochondrial/chloroplast ribosomal protein L2	GO:0009507,chloroplast; GO:0015934,large ribosomal subunit; GO:0019843,rRNA binding; GO:0003735,structural constituent of ribosome; GO:0016740,transferase activity; GO:0006412,translation; GO:0003674,molecular_function; GO:0003676,nucleic acid binding; GO:0003723,RNA binding; GO:0005488,binding; GO:0097159,organic cyclic compound binding; GO:1901363,heterocyclic compound binding; GO:0005198,struc…	PF03947.21:Ribosomal Proteins L2, C-terminal domain	--	--	--
AT063_gp033	1	5.1274	3.6371	1.991	8.5919	15.2893	12.6428	16.4898	12.344	16.2448	NC_028617.1	83766	84752	-	rpoA	--	K03040 DNA-directed RNA polymerase subunit alpha [EC:2.7.7.6] | (RefSeq) rpoA, AT063_gp033; RNA polymerase alpha subunit (A)	ko03020: RNA polymerase	RNA polymerase alpha subunit [Juglans regia]	RPOA_CUCSA RecName: Full=DNA-directed RNA polymerase subunit alpha {ECO:0000255|HAMAP-Rule:MF_00059}; Short=PEP {ECO:0000255|HAMAP-Rule:MF_00059}; EC=2.7.7.6 {ECO:0000255|HAMAP-Rule:MF_00059}; AltName: Full=Plastid-encoded RNA polymerase subunit alpha {ECO:0000255|HAMAP-Rule:MF_00059}; Short=RNA polymerase subunit alpha {ECO:0000255|HAMAP-Rule:MF_00059};	A0A1C9M3B2_9ROSI RecName: Full=DNA-directed RNA polymerase subunit alpha {ECO:0000256|HAMAP-Rule:MF_00059}; Short=PEP {ECO:0000256|HAMAP-Rule:MF_00059}; EC=2.7.7.6 {ECO:0000256|HAMAP-Rule:MF_00059}; AltName: Full=Plastid-encoded RNA polymerase subunit alpha {ECO:0000256|HAMAP-Rule:MF_00059}; Short=RNA polymerase subunit alpha {ECO:0000256|HAMAP-Rule:MF_00059};	--	GO:0009507,chloroplast; GO:0000428,DNA-directed RNA polymerase complex; GO:0003677,DNA binding; GO:0003899,DNA-directed 5'-3' RNA polymerase activity; GO:0046983,protein dimerization activity; GO:0006351,DNA-templated transcription; GO:0003674,molecular_function; GO:0003676,nucleic acid binding; GO:0005488,binding; GO:0097159,organic cyclic compound binding; GO:1901363,heterocyclic compound bindi…	PF01000.29:RNA polymerase Rpb3/RpoA insert domain	--	--	--
AT063_gp034	1	3.4614	1.6047	2.2708	6.7073	9.413	10.6496	13.5202	10.2767	9.2048	NC_028617.1	82412	83514	+	petD	--	K02637 cytochrome b6-f complex subunit 4 | (RefSeq) petD, AT063_gp034; cytochrome b6/f complex subunit IV (A)	ko00195: Photosynthesis; ko01100: Metabolic pathways	cytochrome b6-f complex subunit IV [Streptomyces canarius]	PETD_ATRBE RecName: Full=Cytochrome b6-f complex subunit 4 {ECO:0000255|HAMAP-Rule:MF_01344}; AltName: Full=17 kDa polypeptide {ECO:0000255|HAMAP-Rule:MF_01344};	A0A482CCB8_9SOLN RecName: Full=Cytochrome b6-f complex subunit 4 {ECO:0000256|HAMAP-Rule:MF_01344}; AltName: Full=17 kDa polypeptide {ECO:0000256|HAMAP-Rule:MF_01344};	Cytochrome b	GO:0009535,chloroplast thylakoid membrane; GO:0016021,integral component of membrane; GO:0045158,electron transporter, transferring electrons within cytochrome b6/f complex of photosystem II activity; GO:0045156,electron transporter, transferring electrons within the cyclic electron transport pathway of photosynthesis activity; GO:0009767,photosynthetic electron transport chain; GO:0003674,molecu…	PF00032.20:Cytochrome b(C-terminal)/b6/petD	--	--	--
AT063_gp039	1	1.0061	0.5877	1.0774	2.3088	7.0634	5.2711	7.7636	6.4125	8.0532	NC_028617.1	78274	79800	+	psbB	--	K02704 photosystem II CP47 chlorophyll apoprotein | (RefSeq) psbB, AT063_gp039; photosystem II 47 kDa protein (A)	ko00195: Photosynthesis; ko01100: Metabolic pathways	photosystem II 47 kDa protein [Juglans regia]	PSBB_VITVI RecName: Full=Photosystem II CP47 reaction center protein {ECO:0000255|HAMAP-Rule:MF_01495}; AltName: Full=PSII 47 kDa protein {ECO:0000255|HAMAP-Rule:MF_01495}; AltName: Full=Protein CP-47 {ECO:0000255|HAMAP-Rule:MF_01495};	A0A1P8J734_9ROSI RecName: Full=Photosystem II CP47 reaction center protein {ECO:0000256|HAMAP-Rule:MF_01495, ECO:0000256|RuleBase:RU004535}; AltName: Full=PSII 47 kDa protein {ECO:0000256|HAMAP-Rule:MF_01495}; AltName: Full=Protein CP-47 {ECO:0000256|HAMAP-Rule:MF_01495};	--	GO:0009535,chloroplast thylakoid membrane; GO:0016021,integral component of membrane; GO:0009523,photosystem II; GO:0016168,chlorophyll binding; GO:0045156,electron transporter, transferring electrons within the cyclic electron transport pathway of photosynthesis activity; GO:0009772,photosynthetic electron transport in photosystem II; GO:0003674,molecular_function; GO:0005488,binding; GO:0046906…	PF00421.22:Photosystem II protein	--	--	--
AT063_gp044	1	5.3159	6.7989	4.6297	10.7427	14.5417	13.6968	18.2217	17.6957	17.3113	NC_028617.1	73688	73993	+	rps18	--	K02963 small subunit ribosomal protein S18 | (RefSeq) rps18, AT063_gp044; ribosomal protein S18 (A)	ko03010: Ribosome	ribosomal protein S18 [Juglans regia]	RR18_MORIN RecName: Full=30S ribosomal protein S18, chloroplastic {ECO:0000255|HAMAP-Rule:MF_00270};	A0A1P8J774_9ROSI RecName: Full=30S ribosomal protein S18, chloroplastic {ECO:0000256|HAMAP-Rule:MF_00270};	Mitochondrial/chloroplast ribosomal protein S18	GO:0009507,chloroplast; GO:0005840,ribosome; GO:0019843,rRNA binding; GO:0003735,structural constituent of ribosome; GO:0006412,translation; GO:0003674,molecular_function; GO:0003676,nucleic acid binding; GO:0003723,RNA binding; GO:0005488,binding; GO:0097159,organic cyclic compound binding; GO:1901363,heterocyclic compound binding; GO:0005198,structural molecule activity; GO:0006518,peptide meta…	PF01084.23:Ribosomal protein S18	--	--	--
AT063_gp046	1	11.9092	12.6491	9.9193	21.7895	36.7439	45.043	38.9403	40.2268	38.1308	NC_028617.1	72723	72851	+	psaJ	--	K02697 photosystem I subunit IX | (RefSeq) psaJ, AT063_gp046; photosystem I subunit IX (A)	ko00195: Photosynthesis; ko01100: Metabolic pathways	photosystem I subunit IX [Juglans regia]	PSAJ_CERDE RecName: Full=Photosystem I reaction center subunit IX {ECO:0000255|HAMAP-Rule:MF_00522}; AltName: Full=PSI-J {ECO:0000255|HAMAP-Rule:MF_00522};	A0A2H5A735_ALNIN RecName: Full=Photosystem I reaction center subunit IX {ECO:0000256|ARBA:ARBA00019868, ECO:0000256|HAMAP-Rule:MF_00522}; AltName: Full=PSI-J {ECO:0000256|ARBA:ARBA00033429, ECO:0000256|HAMAP-Rule:MF_00522};	--	GO:0009535,chloroplast thylakoid membrane; GO:0016021,integral component of membrane; GO:0009522,photosystem I; GO:0015979,photosynthesis; GO:0008150,biological_process; GO:0008152,metabolic process; GO:0009987,cellular process; GO:0044237,cellular metabolic process; GO:0005575,cellular_component; GO:0005622,intracellular anatomical structure; GO:0005737,cytoplasm; GO:0009507,chloroplast; GO:0009…	PF01701.21:Photosystem I reaction centre subunit IX / PsaJ	--	--	--
AT063_gp048	1	7.5308	10.6233	11.4249	18.3618	22.672	31.7516	40.8143	20.2118	20.6924	NC_028617.1	71499	71594	+	petL	--	--	--	cytochrome b6/f complex subunit VI [Juglans regia]	PETL_LOTJA RecName: Full=Cytochrome b6-f complex subunit 6 {ECO:0000255|HAMAP-Rule:MF_00433}; AltName: Full=Cytochrome b6-f complex subunit PetL {ECO:0000255|HAMAP-Rule:MF_00433}; AltName: Full=Cytochrome b6-f complex subunit VI {ECO:0000255|HAMAP-Rule:MF_00433};	A0A1P8J7A3_9ROSI RecName: Full=Cytochrome b6-f complex subunit 6 {ECO:0000256|ARBA:ARBA00021215, ECO:0000256|HAMAP-Rule:MF_00433}; AltName: Full=Cytochrome b6-f complex subunit PetL {ECO:0000256|ARBA:ARBA00031458, ECO:0000256|HAMAP-Rule:MF_00433}; AltName: Full=Cytochrome b6-f complex subunit VI {ECO:0000256|ARBA:ARBA00033327, ECO:0000256|HAMAP-Rule:MF_00433};	--	GO:0009535,chloroplast thylakoid membrane; GO:0009512,cytochrome b6f complex; GO:0016021,integral component of membrane; GO:0045158,electron transporter, transferring electrons within cytochrome b6/f complex of photosystem II activity; GO:0015979,photosynthesis; GO:0003674,molecular_function; GO:0003824,catalytic activity; GO:0009055,electron transfer activity; GO:0016491,oxidoreductase activity;…	--	--	--	--
AT063_gp049	1	5.9171	4.5326	4.5337	12.8556	27.4464	17.9548	33.0899	20.4132	22.3346	NC_028617.1	69903	70154	-	psbE	--	K02707 photosystem II cytochrome b559 subunit alpha | (RefSeq) psbE, AT063_gp049; photosystem II protein V (A)	ko00195: Photosynthesis; ko01100: Metabolic pathways	photosystem II protein V [Arabidopsis thaliana]	PSBE_COFAR RecName: Full=Cytochrome b559 subunit alpha {ECO:0000255|HAMAP-Rule:MF_00642}; AltName: Full=PSII reaction center subunit V {ECO:0000255|HAMAP-Rule:MF_00642};	A0A0C5CED3_SOLLC RecName: Full=Cytochrome b559 subunit alpha {ECO:0000256|HAMAP-Rule:MF_00642, ECO:0000256|RuleBase:RU000619}; AltName: Full=PSII reaction center subunit V {ECO:0000256|HAMAP-Rule:MF_00642, ECO:0000256|RuleBase:RU004529};	--	GO:0009535,chloroplast thylakoid membrane; GO:0016021,integral component of membrane; GO:0009539,photosystem II reaction center; GO:0009055,electron transfer activity; GO:0020037,heme binding; GO:0005506,iron ion binding; GO:0009767,photosynthetic electron transport chain; GO:0003674,molecular_function; GO:0003824,catalytic activity; GO:0016491,oxidoreductase activity; GO:0005488,binding; GO:0046…	PF00284.23:Lumenal portion of Cytochrome b559, alpha (gene psbE) subunit	--	--	--
AT063_gp052	1	9.9187	3.9799	5.9447	9.2959	22.414	19.3608	22.4619	14.6745	19.9954	NC_028617.1	69373	69495	-	psbJ	--	K02711 photosystem II PsbJ protein | (RefSeq) psbJ, AT063_gp052; photosystem II protein J (A)	ko00195: Photosynthesis; ko01100: Metabolic pathways	photosystem II protein J [Juglans regia]	PSBJ_EUCGG RecName: Full=Photosystem II reaction center protein J {ECO:0000255|HAMAP-Rule:MF_01305}; Short=PSII-J {ECO:0000255|HAMAP-Rule:MF_01305};	K4BRQ2_SOLLC SubName: Full=Uncharacterized protein {ECO:0000313|EnsemblPlants:Solyc04g049240.1.1};	--	GO:0009535,chloroplast thylakoid membrane; GO:0016021,integral component of membrane; GO:0009539,photosystem II reaction center; GO:0015979,photosynthesis; GO:0008150,biological_process; GO:0008152,metabolic process; GO:0009987,cellular process; GO:0044237,cellular metabolic process; GO:0005575,cellular_component; GO:0005622,intracellular anatomical structure; GO:0005737,cytoplasm; GO:0009507,chl…	PF01788.20:PsbJ	--	--	--
AT063_gp053	1	4.0695	1.5203	1.4666	5.0305	9.7635	9.0719	13.1562	10.2767	12.8769	NC_028617.1	67290	68255	+	petA	--	K02634 apocytochrome f | (RefSeq) petA, AT063_gp053; cytochrome f (A)	ko00195: Photosynthesis; ko01100: Metabolic pathways	cytochrome f [Juglans regia]	CYF_VITVI RecName: Full=Cytochrome f {ECO:0000255|HAMAP-Rule:MF_00610}; Flags: Precursor;	A0A1V0D7K9_9ROSI RecName: Full=Cytochrome f {ECO:0000256|ARBA:ARBA00013528, ECO:0000256|HAMAP-Rule:MF_00610};	--	GO:0009535,chloroplast thylakoid membrane; GO:0031361,integral component of thylakoid membrane; GO:0009055,electron transfer activity; GO:0020037,heme binding; GO:0005506,iron ion binding; GO:0015979,photosynthesis; GO:0003674,molecular_function; GO:0003824,catalytic activity; GO:0016491,oxidoreductase activity; GO:0005488,binding; GO:0046906,tetrapyrrole binding; GO:0097159,organic cyclic compou…	PF16639.8:Apocytochrome F, N-terminal	--	--	--
AT063_gp054	1	6.614	2.8969	4.305	7.595	15.2111	13.529	18.1275	14.322	17.7535	NC_028617.1	66387	67076	+	cemA	--	--	--	envelope membrane protein [Juglans regia]	CEMA_FAGSY RecName: Full=Chloroplast envelope membrane protein;	A0A1C9M3B5_9ROSI RecName: Full=envelope membrane protein, chloroplastic {ECO:0000256|HAMAP-Rule:MF_01308};	--	GO:0009706,chloroplast inner membrane; GO:0016021,integral component of membrane; GO:0015078,proton transmembrane transporter activity; GO:0003674,molecular_function; GO:0005215,transporter activity; GO:0008324,cation transmembrane transporter activity; GO:0015075,ion transmembrane transporter activity; GO:0015318,inorganic molecular entity transmembrane transporter activity; GO:0022857,transmemb…	PF03040.17:CemA family	--	--	--
AT063_gp055	1	8.4671	5.6596	4.6935	10.8159	20.044	16.8198	15.2056	20.4887	27.952	NC_028617.1	65213	65767	+	ycf4	--	--	--	photosystem I assembly protein Ycf4 [Ostrya rehderiana]	YCF4_PLAOC RecName: Full=Photosystem I assembly protein Ycf4 {ECO:0000255|HAMAP-Rule:MF_00437};	A0A1P8J765_9ROSI RecName: Full=Photosystem I assembly protein Ycf4 {ECO:0000256|ARBA:ARBA00015395, ECO:0000256|HAMAP-Rule:MF_00437};	--	GO:0009535,chloroplast thylakoid membrane; GO:0016021,integral component of membrane; GO:0009522,photosystem I; GO:0015979,photosynthesis; GO:0008150,biological_process; GO:0008152,metabolic process; GO:0009987,cellular process; GO:0044237,cellular metabolic process; GO:0005575,cellular_component; GO:0005622,intracellular anatomical structure; GO:0005737,cytoplasm; GO:0009507,chloroplast; GO:0009…	PF02392.19:Ycf4	--	--	--
AT063_gp057	1	6.3076	5.7212	5.8727	13.5808	17.6052	20.3807	18.6776	19.8981	23.2628	NC_028617.1	62383	63915	+	accD	--	K01963 acetyl-CoA carboxylase carboxyl transferase subunit beta [EC:6.4.1.2 2.1.3.15] | (RefSeq) accD, AT063_gp057; acetyl-CoA carboxylase beta subunit (A)	ko00061: Fatty acid biosynthesis; ko00620: Pyruvate metabolism; ko00640: Propanoate metabolism; ko01100: Metabolic pathways; ko01110: Biosynthesis of secondary metabolites; ko01200: Carbon metabolism; ko01212: Fatty acid metabolism	acetyl-CoA carboxylase beta subunit [Juglans regia]	ACCD_MORIN RecName: Full=Acetyl-coenzyme A carboxylase carboxyl transferase subunit beta, chloroplastic {ECO:0000255|HAMAP-Rule:MF_01395}; Short=ACCase subunit beta {ECO:0000255|HAMAP-Rule:MF_01395}; Short=Acetyl-CoA carboxylase carboxyltransferase subunit beta {ECO:0000255|HAMAP-Rule:MF_01395}; EC=2.1.3.15 {ECO:0000255|HAMAP-Rule:MF_01395};	A0A0S2MA01_JUGRE RecName: Full=Acetyl-coenzyme A carboxylase carboxyl transferase subunit beta, chloroplastic {ECO:0000256|HAMAP-Rule:MF_01395}; Short=ACCase subunit beta {ECO:0000256|HAMAP-Rule:MF_01395}; Short=Acetyl-CoA carboxylase carboxyltransferase subunit beta {ECO:0000256|HAMAP-Rule:MF_01395}; EC=2.1.3.15 {ECO:0000256|HAMAP-Rule:MF_01395};	3-Methylcrotonyl-CoA carboxylase, non-biotin containing subunit/Acetyl-CoA carboxylase carboxyl transferase, subunit beta	GO:0009317,acetyl-CoA carboxylase complex; GO:0009570,chloroplast stroma; GO:0003989,acetyl-CoA carboxylase activity; GO:0005524,ATP binding; GO:0016743,carboxyl- or carbamoyltransferase activity; GO:0008270,zinc ion binding; GO:0006633,fatty acid biosynthetic process; GO:2001295,malonyl-CoA biosynthetic process; GO:0003674,molecular_function; GO:0003824,catalytic activity; GO:0016421,CoA carboxy…	PF01039.25:Carboxyl transferase domain	--	--	--
AT063_gp058	1	4.8023	1.8018	2.0816	9.765	22.6981	19.2614	25.1338	14.3874	21.8368	NC_028617.1	60233	61681	+	rbcL	--	K01601 ribulose-bisphosphate carboxylase large chain [EC:4.1.1.39] | (RefSeq) rbcL, AT063_gp058; ribulose-1 (A)	ko00630: Glyoxylate and dicarboxylate metabolism; ko00710: Carbon fixation in photosynthetic organisms; ko01100: Metabolic pathways; ko01110: Biosynthesis of secondary metabolites; ko01200: Carbon metabolism	ribulose-1 [Juglans regia]	RBL_BUXMI RecName: Full=Ribulose bisphosphate carboxylase large chain {ECO:0000255|HAMAP-Rule:MF_01338}; Short=RuBisCO large subunit {ECO:0000255|HAMAP-Rule:MF_01338}; EC=4.1.1.39 {ECO:0000255|HAMAP-Rule:MF_01338}; Flags: Precursor;	A0A1V0D7K4_9ROSI RecName: Full=Ribulose bisphosphate carboxylase large chain {ECO:0000256|ARBA:ARBA00017725, ECO:0000256|HAMAP-Rule:MF_01338}; Short=RuBisCO large subunit {ECO:0000256|HAMAP-Rule:MF_01338}; EC=4.1.1.39 {ECO:0000256|ARBA:ARBA00012287, ECO:0000256|HAMAP-Rule:MF_01338};	--	GO:0009507,chloroplast; GO:0000287,magnesium ion binding; GO:0004497,monooxygenase activity; GO:0016984,ribulose-bisphosphate carboxylase activity; GO:0009853,photorespiration; GO:0019253,reductive pentose-phosphate cycle; GO:0003674,molecular_function; GO:0005488,binding; GO:0043167,ion binding; GO:0043169,cation binding; GO:0046872,metal ion binding; GO:0003824,catalytic activity; GO:0016491,ox…	PF00016.23:Ribulose bisphosphate carboxylase large chain, catalytic domain	--	--	--
AT063_gp059	1	2.4797	1.4648	0.9598	5.003	9.3719	10.6162	8.202	10.8224	11.5358	NC_028617.1	57980	59455	-	atpB	--	K02112 F-type H+/Na+-transporting ATPase subunit beta [EC:7.1.2.2 7.2.2.1] | (RefSeq) atpB, AT063_gp059; ATP synthase CF1 beta subunit (A)	ko00190: Oxidative phosphorylation; ko00195: Photosynthesis; ko01100: Metabolic pathways	ATP synthase CF1 beta subunit [Pterocarya tonkinensis]	ATPB_PLAOC RecName: Full=ATP synthase subunit beta, chloroplastic {ECO:0000255|HAMAP-Rule:MF_01347}; EC=7.1.2.2 {ECO:0000255|HAMAP-Rule:MF_01347}; AltName: Full=ATP synthase F1 sector subunit beta {ECO:0000255|HAMAP-Rule:MF_01347}; AltName: Full=F-ATPase subunit beta {ECO:0000255|HAMAP-Rule:MF_01347};	A0A1P8J7I0_9ROSI RecName: Full=ATP synthase subunit beta, chloroplastic {ECO:0000256|HAMAP-Rule:MF_01347}; EC=7.1.2.2 {ECO:0000256|HAMAP-Rule:MF_01347}; AltName: Full=ATP synthase F1 sector subunit beta {ECO:0000256|HAMAP-Rule:MF_01347}; AltName: Full=F-ATPase subunit beta {ECO:0000256|HAMAP-Rule:MF_01347};	F0F1-type ATP synthase, beta subunit	GO:0009535,chloroplast thylakoid membrane; GO:0045261,proton-transporting ATP synthase complex, catalytic core F(1); GO:0005524,ATP binding; GO:0046933,proton-transporting ATP synthase activity, rotational mechanism; GO:0046961,proton-transporting ATPase activity, rotational mechanism; GO:0000166,nucleotide binding; GO:0003674,molecular_function; GO:0005488,binding; GO:0017076,purine nucleotide b…	PF00006.28:ATP synthase alpha/beta family, nucleotide-binding domain	--	--	--
AT063_gp060	1	4.8332	2.6384	2.3873	4.6219	8.3018	7.8194	8.6221	7.0717	8.1181	NC_028617.1	57556	57957	-	atpE	--	K02114 F-type H+-transporting ATPase subunit epsilon | (RefSeq) atpE, AT063_gp060; ATP synthase CF1 epsilon subunit (A)	ko00190: Oxidative phosphorylation; ko00195: Photosynthesis; ko01100: Metabolic pathways	ATP synthase CF1 epsilon subunit [Juglans regia]	ATPE_MORIN RecName: Full=ATP synthase epsilon chain, chloroplastic {ECO:0000255|HAMAP-Rule:MF_00530}; AltName: Full=ATP synthase F1 sector epsilon subunit {ECO:0000255|HAMAP-Rule:MF_00530}; AltName: Full=F-ATPase epsilon subunit {ECO:0000255|HAMAP-Rule:MF_00530};	A0A1P8J7K8_9ROSI RecName: Full=ATP synthase epsilon chain, chloroplastic {ECO:0000256|HAMAP-Rule:MF_00530, ECO:0000256|RuleBase:RU003655}; AltName: Full=ATP synthase F1 sector epsilon subunit {ECO:0000256|HAMAP-Rule:MF_00530}; AltName: Full=F-ATPase epsilon subunit {ECO:0000256|HAMAP-Rule:MF_00530};	Mitochondrial F1F0-ATP synthase, subunit delta/ATP16	GO:0009535,chloroplast thylakoid membrane; GO:0045261,proton-transporting ATP synthase complex, catalytic core F(1); GO:0005524,ATP binding; GO:0046933,proton-transporting ATP synthase activity, rotational mechanism; GO:0000166,nucleotide binding; GO:0003674,molecular_function; GO:0005488,binding; GO:0017076,purine nucleotide binding; GO:0030554,adenyl nucleotide binding; GO:0032553,ribonucleotid…	PF02823.19:ATP synthase, Delta/Epsilon chain, beta-sandwich domain	--	--	--
AT063_gp061	1	3.6098	2.2476	0.7554	9.0558	10.9259	8.1347	11.209	12.1822	13.1597	NC_028617.1	55495	55857	-	ndhC	--	K05574 NAD(P)H-quinone oxidoreductase subunit 3 [EC:7.1.1.2] | (RefSeq) ndhC, AT063_gp061; NADH dehydrogenase subunit 3 (A)	ko00190: Oxidative phosphorylation; ko01100: Metabolic pathways	NADH dehydrogenase subunit 3 [Ostrya rehderiana]	NU3C_VITVI RecName: Full=NAD(P)H-quinone oxidoreductase subunit 3, chloroplastic {ECO:0000255|HAMAP-Rule:MF_01394}; EC=7.1.1.- {ECO:0000255|HAMAP-Rule:MF_01394}; AltName: Full=NAD(P)H dehydrogenase subunit 3 {ECO:0000255|HAMAP-Rule:MF_01394}; AltName: Full=NADH-plastoquinone oxidoreductase subunit 3 {ECO:0000255|HAMAP-Rule:MF_01394};	A0A1P8J770_9ROSI RecName: Full=NAD(P)H-quinone oxidoreductase subunit 3, chloroplastic {ECO:0000256|HAMAP-Rule:MF_01394}; EC=7.1.1.- {ECO:0000256|HAMAP-Rule:MF_01394}; AltName: Full=NAD(P)H dehydrogenase subunit 3 {ECO:0000256|HAMAP-Rule:MF_01394}; AltName: Full=NADH-plastoquinone oxidoreductase subunit 3 {ECO:0000256|HAMAP-Rule:MF_01394};	NADH dehydrogenase subunit 3 and related proteins	GO:0009535,chloroplast thylakoid membrane; GO:0016021,integral component of membrane; GO:0008137,NADH dehydrogenase (ubiquinone) activity; GO:0048038,quinone binding; GO:0019684,photosynthesis, light reaction; GO:0003674,molecular_function; GO:0003824,catalytic activity; GO:0003954,NADH dehydrogenase activity; GO:0003955,NAD(P)H dehydrogenase (quinone) activity; GO:0005215,transporter activity; G…	PF00507.22:NADH-ubiquinone/plastoquinone oxidoreductase, chain 3	--	--	--
AT063_gp062	1	4.0474	0.599	1.0066	4.4773	5.7529	5.8048	6.5649	5.6985	6.5979	NC_028617.1	54756	55436	-	ndhK	--	K05582 NAD(P)H-quinone oxidoreductase subunit K [EC:7.1.1.2] | (RefSeq) ndhK, AT063_gp062; NADH dehydrogenase subunit K (A)	ko00190: Oxidative phosphorylation; ko01100: Metabolic pathways	NADH dehydrogenase subunit K [Juglans regia]	NDHK_VITVI RecName: Full=NAD(P)H-quinone oxidoreductase subunit K, chloroplastic {ECO:0000255|HAMAP-Rule:MF_01356}; EC=7.1.1.- {ECO:0000255|HAMAP-Rule:MF_01356}; AltName: Full=NAD(P)H dehydrogenase subunit K {ECO:0000255|HAMAP-Rule:MF_01356}; AltName: Full=NADH-plastoquinone oxidoreductase subunit K {ECO:0000255|HAMAP-Rule:MF_01356};	A0A411PP87_CARIL RecName: Full=NAD(P)H-quinone oxidoreductase subunit K, chloroplastic {ECO:0000256|HAMAP-Rule:MF_01356}; EC=7.1.1.- {ECO:0000256|HAMAP-Rule:MF_01356}; AltName: Full=NAD(P)H dehydrogenase subunit K {ECO:0000256|HAMAP-Rule:MF_01356}; AltName: Full=NADH-plastoquinone oxidoreductase subunit K {ECO:0000256|HAMAP-Rule:MF_01356};	NADH-ubiquinone oxidoreductase, NUFS7/PSST/20 kDa subunit	GO:0009535,chloroplast thylakoid membrane; GO:0051539,4 iron, 4 sulfur cluster binding; GO:0005506,iron ion binding; GO:0008137,NADH dehydrogenase (ubiquinone) activity; GO:0048038,quinone binding; GO:0009060,aerobic respiration; GO:0015990,electron transport coupled proton transport; GO:0019684,photosynthesis, light reaction; GO:0003674,molecular_function; GO:0005488,binding; GO:0051536,iron-sul…	PF01058.25:NADH ubiquinone oxidoreductase, 20 Kd subunit	--	--	--
AT063_gp066	1	1.2836	0.507	0.4057	3.045	5.4958	4.8832	5.5963	5.0872	5.2692	NC_028617.1	44070	46322	-	psaA	--	K02689 photosystem I P700 chlorophyll a apoprotein A1 | (RefSeq) psaA, AT063_gp066; photosystem I P700 chlorophyll a apoprotein A1 (A)	ko00195: Photosynthesis; ko01100: Metabolic pathways	photosystem I P700 chlorophyll a apoprotein A1 [Juglans regia]	PSAA_POPTR RecName: Full=Photosystem I P700 chlorophyll a apoprotein A1 {ECO:0000255|HAMAP-Rule:MF_00458}; EC=1.97.1.12 {ECO:0000255|HAMAP-Rule:MF_00458}; AltName: Full=PSI-A {ECO:0000255|HAMAP-Rule:MF_00458}; AltName: Full=PsaA {ECO:0000255|HAMAP-Rule:MF_00458};	A0A1P8J7N4_9ROSI RecName: Full=Photosystem I P700 chlorophyll a apoprotein A1 {ECO:0000256|ARBA:ARBA00017774, ECO:0000256|HAMAP-Rule:MF_00458}; EC=1.97.1.12 {ECO:0000256|ARBA:ARBA00013197, ECO:0000256|HAMAP-Rule:MF_00458}; AltName: Full=PSI-A {ECO:0000256|HAMAP-Rule:MF_00458}; AltName: Full=PsaA {ECO:0000256|ARBA:ARBA00031004, ECO:0000256|HAMAP-Rule:MF_00458};	--	GO:0009535,chloroplast thylakoid membrane; GO:0016021,integral component of membrane; GO:0009522,photosystem I; GO:0051539,4 iron, 4 sulfur cluster binding; GO:0016168,chlorophyll binding; GO:0009055,electron transfer activity; GO:0000287,magnesium ion binding; GO:0015979,photosynthesis; GO:0003674,molecular_function; GO:0005488,binding; GO:0051536,iron-sulfur cluster binding; GO:0051540,metal cl…	PF00223.22:Photosystem I psaA/psaB protein	--	--	--
AT063_gp070	1	2.4074	1.4211	0.9989	4.8813	11.7283	8.9789	9.8133	9.1851	10.2735	NC_028617.1	38108	39571	+	psbC	--	K02705 photosystem II CP43 chlorophyll apoprotein | (RefSeq) psbC, AT063_gp070; photosystem II 44 kDa protein (A)	ko00195: Photosynthesis; ko01100: Metabolic pathways	photosystem II 44 kDa protein [Juglans regia]	PSBC_POPAL RecName: Full=Photosystem II CP43 reaction center protein {ECO:0000255|HAMAP-Rule:MF_01496}; AltName: Full=PSII 43 kDa protein {ECO:0000255|HAMAP-Rule:MF_01496}; AltName: Full=Protein CP-43 {ECO:0000255|HAMAP-Rule:MF_01496}; Flags: Precursor;	A0A0S2MA04_JUGRE RecName: Full=Photosystem II CP43 reaction center protein {ECO:0000256|HAMAP-Rule:MF_01496, ECO:0000256|RuleBase:RU004533}; AltName: Full=PSII 43 kDa protein {ECO:0000256|HAMAP-Rule:MF_01496}; AltName: Full=Protein CP-43 {ECO:0000256|HAMAP-Rule:MF_01496};	--	GO:0009535,chloroplast thylakoid membrane; GO:0016021,integral component of membrane; GO:0009523,photosystem II; GO:0016168,chlorophyll binding; GO:0045156,electron transporter, transferring electrons within the cyclic electron transport pathway of photosynthesis activity; GO:0046872,metal ion binding; GO:0009772,photosynthetic electron transport in photosystem II; GO:0003674,molecular_function; …	PF00421.22:Photosystem II protein	--	--	--
AT063_gp080	1	7.3273	4.7776	2.5526	11.4168	27.713	21.1106	17.9209	25.0418	28.1224	NC_028617.1	13309	14616	-	atpF	--	K02109 F-type H+-transporting ATPase subunit b | (RefSeq) atpF, AT063_gp080; ATP synthase CF0 B subunit (A)	ko00190: Oxidative phosphorylation; ko00195: Photosynthesis; ko01100: Metabolic pathways	ATP synthase CF0 B subunit [Juglans regia]	ATPF_EUCGG RecName: Full=ATP synthase subunit b, chloroplastic {ECO:0000255|HAMAP-Rule:MF_01398}; AltName: Full=ATP synthase F(0) sector subunit b {ECO:0000255|HAMAP-Rule:MF_01398}; AltName: Full=ATPase subunit I {ECO:0000255|HAMAP-Rule:MF_01398};	A0A1V0D7K1_9ROSI RecName: Full=ATP synthase subunit b, chloroplastic {ECO:0000256|HAMAP-Rule:MF_01398}; AltName: Full=ATP synthase F(0) sector subunit b {ECO:0000256|HAMAP-Rule:MF_01398}; AltName: Full=ATPase subunit I {ECO:0000256|HAMAP-Rule:MF_01398};	--	GO:0009535,chloroplast thylakoid membrane; GO:0016021,integral component of membrane; GO:0045263,proton-transporting ATP synthase complex, coupling factor F(o); GO:0046933,proton-transporting ATP synthase activity, rotational mechanism; GO:0003674,molecular_function; GO:0003824,catalytic activity; GO:0005215,transporter activity; GO:0005216,ion channel activity; GO:0005261,cation channel activity…	PF00430.21:ATP synthase B/B' CF(0)	--	--	--
AT063_gp081	1	2.4016	1.9808	1.8292	4.189	8.3785	6.1566	9.361	8.1721	8.2242	NC_028617.1	11718	13241	-	atpA	--	K02111 F-type H+/Na+-transporting ATPase subunit alpha [EC:7.1.2.2 7.2.2.1] | (RefSeq) atpA, AT063_gp081; ATP synthase CF1 alpha subunit (A)	ko00190: Oxidative phosphorylation; ko00195: Photosynthesis; ko01100: Metabolic pathways	ATP synthase CF1 alpha subunit [Juglans regia]	ATPA_MANES RecName: Full=ATP synthase subunit alpha, chloroplastic {ECO:0000255|HAMAP-Rule:MF_01346}; EC=7.1.2.2 {ECO:0000255|HAMAP-Rule:MF_01346}; AltName: Full=ATP synthase F1 sector subunit alpha {ECO:0000255|HAMAP-Rule:MF_01346}; AltName: Full=F-ATPase subunit alpha {ECO:0000255|HAMAP-Rule:MF_01346};	A0A6G6C054_9ROSI RecName: Full=ATP synthase subunit alpha, chloroplastic {ECO:0000256|HAMAP-Rule:MF_01346, ECO:0000256|RuleBase:RU004286}; EC=7.1.2.2 {ECO:0000256|HAMAP-Rule:MF_01346, ECO:0000256|RuleBase:RU004286}; AltName: Full=ATP synthase F1 sector subunit alpha {ECO:0000256|HAMAP-Rule:MF_01346}; AltName: Full=F-ATPase subunit alpha {ECO:0000256|HAMAP-Rule:MF_01346};	F0F1-type ATP synthase, alpha subunit	GO:0009535,chloroplast thylakoid membrane; GO:0045261,proton-transporting ATP synthase complex, catalytic core F(1); GO:0005524,ATP binding; GO:0046933,proton-transporting ATP synthase activity, rotational mechanism; GO:0046961,proton-transporting ATPase activity, rotational mechanism; GO:0000166,nucleotide binding; GO:0003674,molecular_function; GO:0005488,binding; GO:0017076,purine nucleotide b…	PF00006.28:ATP synthase alpha/beta family, nucleotide-binding domain	--	--	--
AT063_gp082	1	24.4243	14.7004	25.526	17.5973	44.4454	46.3402	54.7584	41.4653	54.9666	NC_028617.1	9067	9177	+	psbI	--	K02710 photosystem II PsbI protein | (RefSeq) psbI, AT063_gp082; photosystem II protein I (A)	ko00195: Photosynthesis; ko01100: Metabolic pathways	photosystem II protein I [Oryza sativa Japonica Group]	PSBI_AMBTC RecName: Full=Photosystem II reaction center protein I {ECO:0000255|HAMAP-Rule:MF_01316}; Short=PSII-I {ECO:0000255|HAMAP-Rule:MF_01316}; AltName: Full=PSII 4.8 kDa protein {ECO:0000255|HAMAP-Rule:MF_01316};	A0A7T8G5Q0_9MAGN RecName: Full=Photosystem II reaction center protein I {ECO:0000256|HAMAP-Rule:MF_01316}; Short=PSII-I {ECO:0000256|HAMAP-Rule:MF_01316}; AltName: Full=PSII 4.4 kDa protein {ECO:0000256|HAMAP-Rule:MF_01316};	--	GO:0009535,chloroplast thylakoid membrane; GO:0016021,integral component of membrane; GO:0009539,photosystem II reaction center; GO:0015979,photosynthesis; GO:0008150,biological_process; GO:0008152,metabolic process; GO:0009987,cellular process; GO:0044237,cellular metabolic process; GO:0005575,cellular_component; GO:0005622,intracellular anatomical structure; GO:0005737,cytoplasm; GO:0009507,chl…	PF02532.17:Photosystem II reaction centre I protein (PSII 4.8 kDa protein)	--	--	--
AT063_gp083	1	17.491	7.2376	8.3537	16.9051	27.0439	16.644	29.7076	25.2306	23.1399	NC_028617.1	8472	8657	+	psbK	--	K02712 photosystem II PsbK protein | (RefSeq) psbK, AT063_gp083; photosystem II protein K (A)	ko00195: Photosynthesis; ko01100: Metabolic pathways	photosystem II protein K [Juglans regia]	PSBK_VITVI RecName: Full=Photosystem II reaction center protein K {ECO:0000255|HAMAP-Rule:MF_00441}; Short=PSII-K {ECO:0000255|HAMAP-Rule:MF_00441}; Flags: Precursor;	E1A447_9ROSI RecName: Full=Photosystem II reaction center protein K {ECO:0000256|HAMAP-Rule:MF_00441}; Short=PSII-K {ECO:0000256|HAMAP-Rule:MF_00441};	--	GO:0009535,chloroplast thylakoid membrane; GO:0016021,integral component of membrane; GO:0009539,photosystem II reaction center; GO:0015979,photosynthesis; GO:0008150,biological_process; GO:0008152,metabolic process; GO:0009987,cellular process; GO:0044237,cellular metabolic process; GO:0005575,cellular_component; GO:0005622,intracellular anatomical structure; GO:0005737,cytoplasm; GO:0009507,chl…	PF02533.18:Photosystem II 4 kDa reaction centre component	--	--	--
AT063_gp084	1	41.747	44.932	55.3033	51.2664	91.652	74.2022	93.9137	81.5829	98.3637	NC_028617.1	5293	6453	-	rps16	--	K02959 small subunit ribosomal protein S16 | (RefSeq) rps16, AT063_gp084; ribosomal protein S16 (A)	ko03010: Ribosome	ribosomal protein S16 [Juglans regia]	RR16_MORIN RecName: Full=30S ribosomal protein S16, chloroplastic {ECO:0000255|HAMAP-Rule:MF_00385};	A0A0S2M9Y7_JUGRE RecName: Full=30S ribosomal protein S16, chloroplastic {ECO:0000256|HAMAP-Rule:MF_00385};	Mitochondrial/chloroplast ribosomal protein S16	GO:0009507,chloroplast; GO:0005840,ribosome; GO:0003735,structural constituent of ribosome; GO:0006412,translation; GO:0003674,molecular_function; GO:0005198,structural molecule activity; GO:0006518,peptide metabolic process; GO:0006807,nitrogen compound metabolic process; GO:0008150,biological_process; GO:0008152,metabolic process; GO:0009058,biosynthetic process; GO:0009059,macromolecule biosyn…	PF00886.22:Ribosomal protein S16	--	--	--
AT063_gp085	1	16.6393	13.141	15.444	24.1346	36.9922	41.1014	53.3435	36.6224	45.2716	NC_028617.1	1949	3466	-	matK	--	--	--	maturase K [Juglans regia]	MATK_BETPA RecName: Full=Maturase K {ECO:0000255|HAMAP-Rule:MF_01390}; AltName: Full=Intron maturase {ECO:0000255|HAMAP-Rule:MF_01390};	A0A1C9M395_9ROSI RecName: Full=Maturase K {ECO:0000256|HAMAP-Rule:MF_01390}; AltName: Full=Intron maturase {ECO:0000256|HAMAP-Rule:MF_01390};	--	GO:0009507,chloroplast; GO:0003723,RNA binding; GO:0006397,mRNA processing; GO:0008380,RNA splicing; GO:0008033,tRNA processing; GO:0003674,molecular_function; GO:0003676,nucleic acid binding; GO:0005488,binding; GO:0097159,organic cyclic compound binding; GO:1901363,heterocyclic compound binding; GO:0006139,nucleobase-containing compound metabolic process; GO:0006396,RNA processing; GO:0006725,c…	PF01824.21:MatK/TrnK amino terminal region	--	--	--
AT063_gp086	1	4.5951	4.3021	5.422	7.9403	12.2056	10.27	17.643	11.4297	12.6927	NC_028617.1	309	1370	-	psbA	--	K02703 photosystem II P680 reaction center D1 protein [EC:1.10.3.9] | (RefSeq) psbA, AT063_gp086; photosystem II protein D1 (A)	ko00195: Photosynthesis; ko01100: Metabolic pathways	MULTISPECIES: photosystem II q(b) protein [Bacteria]	PSBA_ARAHI RecName: Full=Photosystem II protein D1 {ECO:0000255|HAMAP-Rule:MF_01379}; Short=PSII D1 protein {ECO:0000255|HAMAP-Rule:MF_01379}; EC=1.10.3.9 {ECO:0000255|HAMAP-Rule:MF_01379}; AltName: Full=Photosystem II Q(B) protein {ECO:0000255|HAMAP-Rule:MF_01379}; Flags: Precursor;	A0A7H0TXC5_9ROSI RecName: Full=Photosystem II protein D1 {ECO:0000256|HAMAP-Rule:MF_01379, ECO:0000256|RuleBase:RU004332}; Short=PSII D1 protein {ECO:0000256|HAMAP-Rule:MF_01379}; EC=1.10.3.9 {ECO:0000256|HAMAP-Rule:MF_01379}; AltName: Full=Photosystem II Q(B) protein {ECO:0000256|HAMAP-Rule:MF_01379};	--	GO:0009535,chloroplast thylakoid membrane; GO:0016021,integral component of membrane; GO:0009523,photosystem II; GO:0016168,chlorophyll binding; GO:0045156,electron transporter, transferring electrons within the cyclic electron transport pathway of photosynthesis activity; GO:0005506,iron ion binding; GO:0016682,oxidoreductase activity, acting on diphenols and related substances as donors, oxygen…	PF00124.22:Photosynthetic reaction centre protein	--	--	--
LOC108979339	1	28.3383	40.6592	37.0864	92.3422	134.353	110.856	163.019	125.01	133.249	NC_049903.1	7696801	7700253	-	LOC108979339	--	--	--	hypothetical protein F2P56_006543, partial [Juglans regia]	HSA32_ARATH RecName: Full=Protein HEAT-STRESS-ASSOCIATED 32 {ECO:0000303|PubMed:16500991}; Short=Heat-stress-associated 32-kDa protein {ECO:0000303|PubMed:16500991};	A0A833Y025_JUGRE SubName: Full=Uncharacterized protein {ECO:0000313|EMBL:KAF5474661.1}; Flags: Fragment;	--	GO:0010286,heat acclimation; GO:0010608,post-transcriptional regulation of gene expression; GO:0009408,response to heat; GO:0006950,response to stress; GO:0008150,biological_process; GO:0009266,response to temperature stimulus; GO:0009628,response to abiotic stimulus; GO:0050896,response to stimulus; GO:0008152,metabolic process; GO:0010467,gene expression; GO:0010468,regulation of gene expressio…	PF02679.18:(2R)-phospho-3-sulfolactate synthase (ComA)	--	--	--
LOC108979384	1	0.2335	0.2852	0.3612	0.9557	1.4848	1.4766	1.8475	1.9887	1.5382	NC_049901.1	39207270	39211507	-	LOC108979384	--	K13430 serine/threonine-protein kinase PBS1 [EC:2.7.11.1] | (RefSeq) serine/threonine-protein kinase PBS1-like (A)	ko04626: Plant-pathogen interaction	G-type lectin S-receptor-like serine/threonine-protein kinase CES101 isoform X1 [Juglans regia]	CE101_ARATH RecName: Full=G-type lectin S-receptor-like serine/threonine-protein kinase CES101; EC=2.7.11.1; AltName: Full=Protein CALLUS EXPRESSION OF RBCS 101; Flags: Precursor;	A0A2I4DEN2_JUGRE RecName: Full=Receptor-like serine/threonine-protein kinase {ECO:0000256|PIRNR:PIRNR000641}; EC=2.7.11.1 {ECO:0000256|PIRNR:PIRNR000641};	--	GO:0016021,integral component of membrane; GO:0005886,plasma membrane; GO:0005524,ATP binding; GO:0005516,calmodulin binding; GO:0030246,carbohydrate binding; GO:0106310,protein serine kinase activity; GO:0004674,protein serine/threonine kinase activity; GO:0045087,innate immune response; GO:0006468,protein phosphorylation; GO:0009620,response to fungus; GO:0000166,nucleotide binding; GO:0003674,…	PF07714.20:Protein tyrosine and serine/threonine kinase	--	--	--
LOC108979437	1	0.6724	0.5261	1.0428	3.0249	1.5834	3.3075	4.8838	2.3726	2.5807	NC_049902.1	30286445	30287452	-	LOC108979437	--	--	--	hypothetical protein F2P56_004759, partial [Juglans regia]	Y1465_ARATH RecName: Full=Late embryogenesis abundant protein At1g64065 {ECO:0000305};	A0A834D8F2_JUGRE RecName: Full=LEA_2 domain-containing protein {ECO:0000259|Pfam:PF03168};	--	GO:0016021,integral component of membrane; GO:0005575,cellular_component; GO:0016020,membrane; GO:0031224,intrinsic component of membrane; GO:0110165,cellular anatomical entity	PF03168.16:Late embryogenesis abundant protein	--	--	--
LOC108979637	1	1.3008	0.5563	0.2077	0.8662	2.0519	1.0824	0.9133	2.8715	2.1499	NC_049910.1	35334634	35337433	-	LOC108979637	--	--	--	--	--	--	--	--	--	--	--	--
LOC108979730	1	13.9099	14.4937	13.3157	17.263	27.408	25.8869	20.0932	28.1361	28.6563	NC_049913.1	1607750	1622559	-	LOC108979730	--	--	--	uncharacterized protein LOC108979730 isoform X1 [Juglans regia]	--	A0A2I4DFS1_JUGRE SubName: Full=uncharacterized protein LOC108979730 isoform X1 {ECO:0000313|RefSeq:XP_018806001.1};	--	--	PF00038.24:Intermediate filament protein	--	--	--
LOC108979932	1	0.0819	0.1109	0.0414	1.7261	3.3296	3.365	4.0041	2.4933	4.6697	NC_049903.1	30878460	30880664	-	LOC108979932	--	K05278 flavonol synthase [EC:1.14.20.6] | (RefSeq) flavonol synthase/flavanone 3-hydroxylase-like (A)	ko00941: Flavonoid biosynthesis; ko01100: Metabolic pathways; ko01110: Biosynthesis of secondary metabolites	protein SRG1-like [Juglans regia]	SRG1_ARATH RecName: Full=Protein SRG1; Short=AtSRG1; AltName: Full=Protein SENESCENCE-RELATED GENE 1;	A0A2I4DGJ9_JUGRE SubName: Full=protein SRG1-like {ECO:0000313|RefSeq:XP_018806274.2};	Iron/ascorbate family oxidoreductases	GO:0046872,metal ion binding; GO:0016682,oxidoreductase activity, acting on diphenols and related substances as donors, oxygen as acceptor; GO:0010150,leaf senescence; GO:0003674,molecular_function; GO:0005488,binding; GO:0043167,ion binding; GO:0043169,cation binding; GO:0003824,catalytic activity; GO:0016491,oxidoreductase activity; GO:0016679,oxidoreductase activity, acting on diphenols and re…	PF14226.9:non-haem dioxygenase in morphine synthesis N-terminal	--	--	--
LOC108979936	1	55.5483	55.3366	54.3618	127.27	167.603	159.268	233.435	194.76	196.213	NC_049903.1	30875399	30878325	+	LOC108979936	--	K09562 hsp70-interacting protein | (RefSeq) hsp70-binding protein 1 (A)	ko04141: Protein processing in endoplasmic reticulum	hypothetical protein F2P56_007836, partial [Juglans regia]	--	A0A834D3P2_JUGRE RecName: Full=TOG domain-containing protein {ECO:0000259|SMART:SM01349};	Armadillo/beta-catenin-like repeat-containing protein	GO:0016021,integral component of membrane; GO:0005575,cellular_component; GO:0016020,membrane; GO:0031224,intrinsic component of membrane; GO:0110165,cellular anatomical entity	PF08609.13:Nucleotide exchange factor Fes1	--	--	--
LOC108980031	1	4.2391	6.692	5.3652	8.6644	11.3313	9.9848	12.0054	11.7776	10.1882	NC_049912.1	30712984	30718382	+	LOC108980031	--	K25380 zinc metalloprotease EGY, chloroplastic [EC:3.4.24.-] | (RefSeq) probable zinc metalloprotease EGY2, chloroplastic (A)	--	probable zinc metalloprotease EGY2, chloroplastic [Juglans regia]	EGY2_ARATH RecName: Full=Probable zinc metalloprotease EGY2, chloroplastic; EC=3.4.24.-; AltName: Full=Protein ETHYLENE-DEPENDENT GRAVITROPISM-DEFICIENT AND YELLOW-GREEN 2; Flags: Precursor;	A0A2I4DGW5_JUGRE SubName: Full=probable zinc metalloprotease EGY2, chloroplastic {ECO:0000313|RefSeq:XP_018806388.1};	--	GO:0009507,chloroplast; GO:0031969,chloroplast membrane; GO:0009535,chloroplast thylakoid membrane; GO:0016021,integral component of membrane; GO:0008237,metallopeptidase activity; GO:0006508,proteolysis; GO:0003674,molecular_function; GO:0003824,catalytic activity; GO:0008233,peptidase activity; GO:0016787,hydrolase activity; GO:0140096,catalytic activity, acting on a protein; GO:0006807,nitroge…	PF02163.25:Peptidase family M50	--	--	--
LOC108980100	1	15.1511	17.1587	15.8661	18.0953	26.3005	31.7281	30.0354	28.1523	28.6307	NC_049916.1	22642492	22643839	-	LOC108980100	--	K15340 DNA cross-link repair 1A protein | (RefSeq) DNA cross-link repair protein SNM1 (A)	--	protein bicaudal C homolog 1-A-like [Juglans regia]	--	A0A2I4DH34_JUGRE SubName: Full=protein bicaudal C homolog 1-A-like {ECO:0000313|RefSeq:XP_018806460.1};	RNA-binding protein Bicaudal-C	--	PF00536.33:SAM domain (Sterile alpha motif)	--	--	--
LOC108980162	1	20.5299	29.0145	27.6042	54.9243	41.6408	29.3248	44.847	47.3754	48.8031	NC_049908.1	6668593	6675645	-	LOC108980162	--	K02155 V-type H+-transporting ATPase 16kDa proteolipid subunit | (RefSeq) V-type proton ATPase subunit c1-like (A)	ko00190: Oxidative phosphorylation; ko01100: Metabolic pathways; ko04145: Phagosome	V-type proton ATPase subunit c1-like [Juglans regia]	VATL_ORYSI RecName: Full=V-type proton ATPase 16 kDa proteolipid subunit; Short=V-ATPase 16 kDa proteolipid subunit; AltName: Full=Vacuolar proton pump 16 kDa proteolipid subunit;	A0A2I4DHC7_JUGRE RecName: Full=V-type proton ATPase proteolipid subunit {ECO:0000256|RuleBase:RU363060};	Vacuolar H+-ATPase V0 sector, subunits c/c'	GO:0016021,integral component of membrane; GO:0033179,proton-transporting V-type ATPase, V0 domain; GO:0005774,vacuolar membrane; GO:0046961,proton-transporting ATPase activity, rotational mechanism; GO:0003674,molecular_function; GO:0005215,transporter activity; GO:0008324,cation transmembrane transporter activity; GO:0009678,pyrophosphate hydrolysis-driven proton transmembrane transporter activ…	PF00137.24:ATP synthase subunit C	--	--	--
LOC108980260	1	0.7953	0.7832	0.585	1.4483	2.0121	1.7527	1.6075	2.3825	1.9675	NC_049907.1	38067273	38068538	+	LOC108980260	--	--	--	--	--	--	--	--	--	--	--	--
LOC108980357	1	16.0124	16.1443	12.6049	18.7041	34.0511	29.1126	29.7099	34.8301	35.7525	NC_049907.1	46648274	46661290	+	LOC108980357	--	K03255 protein TIF31 | (RefSeq) protein TSS (A)	--	protein TSS [Juglans regia]	REC3_ARATH RecName: Full=Protein REDUCED CHLOROPLAST COVERAGE 3 {ECO:0000303|PubMed:26862170};	A0A2I4DI18_JUGRE SubName: Full=protein TSS {ECO:0000313|RefSeq:XP_018806795.2, ECO:0000313|RefSeq:XP_018806796.2};	Uncharacterized protein CLU1/cluA/TIF31 involved in mitochondrial morphology/distribution, also found associated with eIF-3	GO:0005737,cytoplasm; GO:0005829,cytosol; GO:0005576,extracellular region; GO:0005634,nucleus; GO:0003729,mRNA binding; GO:0019750,chloroplast localization; GO:0006996,organelle organization; GO:0003674,molecular_function; GO:0003676,nucleic acid binding; GO:0003723,RNA binding; GO:0005488,binding; GO:0097159,organic cyclic compound binding; GO:1901363,heterocyclic compound binding; GO:0008150,bi…	PF13424.9:Tetratricopeptide repeat	--	--	--
LOC108980412	1	18.1603	22.5793	21.4818	29.7987	45.9024	47.6275	65.7507	52.1082	56.0332	NC_049916.1	5312750	5316101	-	LOC108980412	--	--	--	probable folate-biopterin transporter 7 [Juglans regia]	FBT7_ARATH RecName: Full=Probable folate-biopterin transporter 7;	A0A2I4DIA0_JUGRE SubName: Full=probable folate-biopterin transporter 7 {ECO:0000313|RefSeq:XP_018806867.2};	--	GO:0016021,integral component of membrane; GO:0005575,cellular_component; GO:0016020,membrane; GO:0031224,intrinsic component of membrane; GO:0110165,cellular anatomical entity	PF03092.19:BT1 family	--	--	--
LOC108980458	1	1.9949	3.0618	5.0441	6.0998	3.737	7.4648	7.0969	6.4747	6.2123	NC_049907.1	37809503	37814826	+	LOC108980458	--	K01802 peptidylprolyl isomerase [EC:5.2.1.8] | (RefSeq) peptidyl-prolyl cis-trans isomerase FKBP16-3, chloroplastic-like isoform X1 (A)	--	peptidyl-prolyl cis-trans isomerase FKBP16-3, chloroplastic-like isoform X1 [Juglans regia]	FK163_ARATH RecName: Full=Peptidyl-prolyl cis-trans isomerase FKBP16-3, chloroplastic; Short=PPIase FKBP16-3; EC=5.2.1.8; AltName: Full=FK506-binding protein 16-3; Short=AtFKBP16-3; AltName: Full=Immunophilin FKBP16-3; AltName: Full=Rotamase; Flags: Precursor;	A0A2I4DIC2_JUGRE RecName: Full=Peptidylprolyl isomerase {ECO:0000256|PROSITE-ProRule:PRU00277}; EC=5.2.1.8 {ECO:0000256|PROSITE-ProRule:PRU00277};	FKBP-type peptidyl-prolyl cis-trans isomerase	GO:0009507,chloroplast; GO:0009570,chloroplast stroma; GO:0009534,chloroplast thylakoid; GO:0009543,chloroplast thylakoid lumen; GO:0005829,cytosol; GO:0009579,thylakoid; GO:0031977,thylakoid lumen; GO:0003755,peptidyl-prolyl cis-trans isomerase activity; GO:0003674,molecular_function; GO:0003824,catalytic activity; GO:0016853,isomerase activity; GO:0016859,cis-trans isomerase activity; GO:014009…	PF00254.31:FKBP-type peptidyl-prolyl cis-trans isomerase	--	--	--
LOC108980462	1	25.869	21.6977	19.7269	36.0477	48.6241	42.2572	39.8202	52.7303	55.6824	NC_049912.1	28092744	28096975	-	LOC108980462	--	K13116 ATP-dependent RNA helicase DDX41 [EC:3.6.4.13] | (RefSeq) DEAD-box ATP-dependent RNA helicase 35 (A)	--	DEAD-box ATP-dependent RNA helicase 35 [Juglans regia]	RH35_ARATH RecName: Full=DEAD-box ATP-dependent RNA helicase 35; EC=3.6.4.13;	A0A2I4HT53_JUGRE RecName: Full=RNA helicase {ECO:0000256|ARBA:ARBA00012552}; EC=3.6.4.13 {ECO:0000256|ARBA:ARBA00012552};	DEAD-box protein abstrakt	GO:0005681,spliceosomal complex; GO:0005524,ATP binding; GO:0016887,ATP hydrolysis activity; GO:0003723,RNA binding; GO:0003724,RNA helicase activity; GO:0008270,zinc ion binding; GO:0000398,mRNA splicing, via spliceosome; GO:0000166,nucleotide binding; GO:0003674,molecular_function; GO:0005488,binding; GO:0017076,purine nucleotide binding; GO:0030554,adenyl nucleotide binding; GO:0032553,ribonuc…	PF00270.32:DEAD/DEAH box helicase	--	--	--
LOC108980463	1	0.2051	0.0926	0.1728	2.8109	2.8537	2.4859	5.3957	3.1061	3.041	NC_049912.1	28091227	28092923	+	LOC108980463	--	--	--	uncharacterized protein LOC122301144 isoform X1 [Carya illinoinensis]	--	A0A833X1U2_JUGRE SubName: Full=Uncharacterized protein {ECO:0000313|EMBL:KAF5453251.1};	--	--	--	--	--	--
LOC108980524	1	0.2984	0.5003	0.388	2.5169	2.464	2.606	4.9285	2.2136	4.0604	NC_049915.1	1719569	1720904	-	LOC108980524	--	K03671 thioredoxin 1 | (RefSeq) thioredoxin M-type, chloroplastic-like (A)	--	thioredoxin M-type, chloroplastic-like [Juglans regia]	TRXM_SPIOL RecName: Full=Thioredoxin M-type, chloroplastic; Short=Trx-M; Contains: RecName: Full=Thioredoxin M-type Mc; Contains: RecName: Full=Thioredoxin M-type Md; Flags: Precursor;	A0A2I4DIN7_JUGRE SubName: Full=thioredoxin M-type, chloroplastic-like {ECO:0000313|RefSeq:XP_018807007.1};	Thioredoxin-like protein	GO:0009507,chloroplast; GO:0015035,protein-disulfide reductase activity; GO:0003674,molecular_function; GO:0003824,catalytic activity; GO:0015036,disulfide oxidoreductase activity; GO:0016491,oxidoreductase activity; GO:0016667,oxidoreductase activity, acting on a sulfur group of donors; GO:0140096,catalytic activity, acting on a protein; GO:0005575,cellular_component; GO:0005622,intracellular an…	PF00085.23:Thioredoxin	--	--	--
LOC108980684	1	1.1693	1.8325	1.0041	3.0474	4.7233	3.279	4.1207	3.8778	4.5957	NC_049912.1	30682188	30685148	-	LOC108980684	--	--	--	uncharacterized protein LOC108980684 [Juglans regia]	--	A0A2I4DJA8_JUGRE SubName: Full=uncharacterized protein LOC108980684 {ECO:0000313|RefSeq:XP_018807231.1};	--	--	PF13431.9:Tetratricopeptide repeat	--	--	--
LOC108980794	1	14.7132	12.0546	10.8714	25.5779	40.9146	27.9611	28.4383	40.8696	38.7293	NC_049912.1	23992469	23994759	-	LOC108980794	--	--	--	hypothetical protein F2P56_027660, partial [Juglans regia]	--	A0A833TPP8_JUGRE SubName: Full=Uncharacterized protein {ECO:0000313|EMBL:KAF5452691.1};	--	--	PF11443.11:Domain of unknown function (DUF2828)	--	--	--
LOC108980805	1	0.1728	0.6806	0.5718	0.8942	1.16	1.5396	1.5016	1.2234	1.233	NC_049910.1	8585244	8600768	-	LOC108980805	--	K15111 solute carrier family 25 (mitochondrial S-adenosylmethionine transporter), member 26 | (RefSeq) S-adenosylmethionine carrier 1, chloroplastic/mitochondrial-like (A)	--	S-adenosylmethionine carrier 1, chloroplastic/mitochondrial-like isoform X1 [Juglans microcarpa x Juglans regia]	SAMC1_ARATH RecName: Full=S-adenosylmethionine carrier 1, chloroplastic/mitochondrial; AltName: Full=S-adenosylmethionine transporter 1; Short=AtSAMT1; Flags: Precursor;	A0A2I4DJQ4_JUGRE SubName: Full=S-adenosylmethionine carrier 1, chloroplastic/mitochondrial-like {ECO:0000313|RefSeq:XP_018807355.1, ECO:0000313|RefSeq:XP_018807356.1};	Mitochondrial carrier protein PET8	GO:0009507,chloroplast; GO:0009941,chloroplast envelope; GO:0031969,chloroplast membrane; GO:0016021,integral component of membrane; GO:0005743,mitochondrial inner membrane; GO:0005886,plasma membrane; GO:0009536,plastid; GO:0000095,S-adenosyl-L-methionine transmembrane transporter activity; GO:0009658,chloroplast organization; GO:0015805,S-adenosyl-L-methionine transport; GO:0003674,molecular_fu…	PF00153.30:Mitochondrial carrier protein	--	--	--
LOC108980828	1	1.0452	1.0525	1.3011	2.2464	5.3359	3.7712	4.7373	5.0985	5.7648	NC_049905.1	4520878	4523620	-	LOC108980828	--	K10949 ER lumen protein retaining receptor | (RefSeq) ER lumen protein-retaining receptor erd-2.2 (A)	--	ER lumen protein-retaining receptor erd-2.2 [Juglans regia]	ERD2_PETHY RecName: Full=ER lumen protein-retaining receptor; AltName: Full=HDEL receptor; AltName: Full=PGP169-12;	A0A2I4DJQ8_JUGRE SubName: Full=ER lumen protein-retaining receptor erd-2.2 {ECO:0000313|RefSeq:XP_018807385.1};	ER lumen protein retaining receptor	GO:0005789,endoplasmic reticulum membrane; GO:0016021,integral component of membrane; GO:0046923,ER retention sequence binding; GO:0006621,protein retention in ER lumen; GO:0015031,protein transport; GO:0016192,vesicle-mediated transport; GO:0003674,molecular_function; GO:0005048,signal sequence binding; GO:0005488,binding; GO:0033218,amide binding; GO:0042277,peptide binding; GO:0008104,protein …	PF00810.21:ER lumen protein retaining receptor	--	--	--
LOC108980863	1	56.9537	71.3886	72.4593	73.5454	117.377	126.358	152.322	132.327	143.734	NC_049913.1	11896103	11897154	-	LOC108980863	--	K11982 E3 ubiquitin-protein ligase RNF115/126 [EC:2.3.2.27] | (RefSeq) E3 ubiquitin-protein ligase SIRP1 isoform X1 (A)	--	E3 ubiquitin-protein ligase MPSR1-like [Juglans regia]	MPSR1_ARATH RecName: Full=E3 ubiquitin-protein ligase MPSR1 {ECO:0000305}; EC=2.3.2.27 {ECO:0000269|PubMed:29087340}; AltName: Full=Protein MISFOLDED PROTEIN SENSING RING E3 LIGASE 1 {ECO:0000303|PubMed:29087340}; AltName: Full=RING-type E3 ubiquitin transferase MPSR1 {ECO:0000305};	A0A2I4EE50_JUGRE SubName: Full=E3 ubiquitin-protein ligase MPSR1-like {ECO:0000313|RefSeq:XP_018817676.1};	FOG: Predicted E3 ubiquitin ligase	GO:0005737,cytoplasm; GO:0005829,cytosol; GO:0046872,metal ion binding; GO:0051787,misfolded protein binding; GO:0061630,ubiquitin protein ligase activity; GO:0071456,cellular response to hypoxia; GO:0071218,cellular response to misfolded protein; GO:0071629,cytoplasm protein quality control by the ubiquitin-proteasome system; GO:0051865,protein autoubiquitination; GO:0000209,protein polyubiquiti…	PF13639.9:Ring finger domain	--	--	--
LOC108980979	1	33.1357	35.1401	52.5316	58.8252	68.3782	96.4288	82.9909	78.142	79.9747	NC_049913.1	15605109	15607583	+	LOC108980979	--	K09561 STIP1 homology and U-box containing protein 1 [EC:2.3.2.27] | (RefSeq) E3 ubiquitin-protein ligase CHIP-like isoform X1 (A)	ko04120: Ubiquitin mediated proteolysis; ko04141: Protein processing in endoplasmic reticulum	U-box domain-containing protein 18-like [Juglans regia]	PUB18_ARATH RecName: Full=U-box domain-containing protein 18 {ECO:0000303|PubMed:11495788}; EC=2.3.2.27 {ECO:0000269|PubMed:27956469}; AltName: Full=Plant U-box protein 18 {ECO:0000303|PubMed:11495788}; AltName: Full=RING-type E3 ubiquitin transferase PUB18 {ECO:0000303|PubMed:11495788};	A0A2I4DKB4_JUGRE RecName: Full=RING-type E3 ubiquitin transferase {ECO:0000256|ARBA:ARBA00012483}; EC=2.3.2.27 {ECO:0000256|ARBA:ARBA00012483};	FOG: Armadillo/beta-catenin-like repeats	GO:0005737,cytoplasm; GO:0012505,endomembrane system; GO:0016020,membrane; GO:0005634,nucleus; GO:0061630,ubiquitin protein ligase activity; GO:0004842,ubiquitin-protein transferase activity; GO:0009738,abscisic acid-activated signaling pathway; GO:0016567,protein ubiquitination; GO:0009787,regulation of abscisic acid-activated signaling pathway; GO:0010029,regulation of seed germination; GO:0010…	PF04564.18:U-box domain	--	--	--
LOC108981018	1	21.6316	24.9361	15.0524	31.9495	44.0613	43.8116	53.3135	47.0879	44.7238	NC_049903.1	29700531	29703396	+	LOC108981018	--	--	--	uncharacterized protein LOC108981018 [Juglans regia]	--	A0A2I4DKG8_JUGRE SubName: Full=uncharacterized protein LOC108981018 {ECO:0000313|RefSeq:XP_018807633.2};	--	--	--	--	--	--
LOC108981088	1	4.6606	5.1826	9.7723	12.7643	5.293	13.4795	16.8707	9.5356	14.2783	NC_049904.1	14692005	14692799	-	LOC108981088	--	K24345 calcium-binding protein KIC and related proteins | (RefSeq) calcium-binding protein KRP1-like (A)	--	calcium-binding protein KRP1-like [Juglans regia]	CARP1_ARATH RecName: Full=Calcium-binding protein KRP1 {ECO:0000305}; AltName: Full=KIC-related protein 1 {ECO:0000303|PubMed:14688294};	A0A2I4DKM8_JUGRE SubName: Full=calcium-binding protein KRP1-like {ECO:0000313|RefSeq:XP_018807709.1};	Ca2+-binding protein (centrin/caltractin), EF-Hand superfamily protein	GO:0005509,calcium ion binding; GO:0071456,cellular response to hypoxia; GO:0009733,response to auxin; GO:0003674,molecular_function; GO:0005488,binding; GO:0043167,ion binding; GO:0043169,cation binding; GO:0046872,metal ion binding; GO:0001666,response to hypoxia; GO:0006950,response to stress; GO:0008150,biological_process; GO:0009628,response to abiotic stimulus; GO:0009987,cellular process; …	PF13833.9:EF-hand domain pair	--	--	--
LOC108981105	1	170.462	233.644	222.769	283.882	352.839	273.751	369.129	377.422	409.267	NC_049903.1	31586006	31592284	+	LOC108981105	--	K06700 proteasome inhibitor subunit 1 (PI31) | (RefSeq) probable proteasome inhibitor isoform X1 (A)	ko03050: Proteasome	probable proteasome inhibitor isoform X1 [Juglans regia]	PSMF1_ARATH RecName: Full=Probable proteasome inhibitor;	A0A2I4DKQ3_JUGRE SubName: Full=probable proteasome inhibitor isoform X1 {ECO:0000313|RefSeq:XP_018807734.1};	Proteasome formation inhibitor PI31	GO:0005829,cytosol; GO:0005783,endoplasmic reticulum; GO:0005634,nucleus; GO:0005886,plasma membrane; GO:0000502,proteasome complex; GO:0004866,endopeptidase inhibitor activity; GO:0070628,proteasome binding; GO:0071365,cellular response to auxin stimulus; GO:1901799,negative regulation of proteasomal protein catabolic process; GO:0043161,proteasome-mediated ubiquitin-dependent protein catabolic …	PF11566.11:PI31 proteasome regulator N-terminal	--	--	--
LOC108981106	1	0.3239	0.9748	0.7644	3.7567	4.1606	4.6091	4.5012	5.7146	5.8768	NC_049912.1	23403584	23404514	-	LOC108981106	--	--	--	uncharacterized protein LOC108981106 [Juglans regia]	--	A0A2I4DKQ6_JUGRE SubName: Full=uncharacterized protein LOC108981106 {ECO:0000313|RefSeq:XP_018807736.1};	--	GO:0016021,integral component of membrane; GO:0008270,zinc ion binding; GO:0003674,molecular_function; GO:0005488,binding; GO:0043167,ion binding; GO:0043169,cation binding; GO:0046872,metal ion binding; GO:0046914,transition metal ion binding; GO:0005575,cellular_component; GO:0016020,membrane; GO:0031224,intrinsic component of membrane; GO:0110165,cellular anatomical entity	PF06839.15:GRF zinc finger	--	--	--
LOC108981229	1	30.9614	41.7603	39.1544	64.9947	79.8143	58.3259	69.7205	88.8066	93.9114	NC_049912.1	23511768	23515310	+	LOC108981229	--	K14411 RNA-binding protein Musashi | (RefSeq) heterogeneous nuclear ribonucleoprotein 1-like (A)	ko03015: mRNA surveillance pathway	heterogeneous nuclear ribonucleoprotein 1-like [Juglans regia]	RNP1_ARATH RecName: Full=Heterogeneous nuclear ribonucleoprotein 1; Short=hnRNP1;	A0A2I4DL60_JUGRE SubName: Full=heterogeneous nuclear ribonucleoprotein 1-like {ECO:0000313|RefSeq:XP_018807889.1};	RNA-binding protein musashi/mRNA cleavage and polyadenylation factor I complex, subunit HRP1	GO:0005829,cytosol; GO:0005634,nucleus; GO:0005681,spliceosomal complex; GO:0003729,mRNA binding; GO:0006397,mRNA processing; GO:0051028,mRNA transport; GO:1901000,regulation of response to salt stress; GO:2000070,regulation of response to water deprivation; GO:0008380,RNA splicing; GO:0010228,vegetative to reproductive phase transition of meristem; GO:0003674,molecular_function; GO:0003676,nucle…	PF00076.25:RNA recognition motif. (a.k.a. RRM, RBD, or RNP domain)	--	--	--
LOC108981243	1	3.6928	4.0178	4.6734	8.506	6.5679	4.9703	7.8318	8.2645	6.8586	NC_049903.1	635995	641371	-	LOC108981243	--	K08832 serine/threonine-protein kinase SRPK3 [EC:2.7.11.1] | (RefSeq) serine/threonine-protein kinase SRPK-like (A)	--	serine/threonine-protein kinase SRPK-like [Juglans regia]	AFC3_ARATH RecName: Full=Serine/threonine-protein kinase AFC3; EC=2.7.12.1;	A0A6P9E891_JUGRE SubName: Full=serine/threonine-protein kinase SRPK-like {ECO:0000313|RefSeq:XP_035544465.1};	Serine/threonine protein kinase	GO:0005634,nucleus; GO:0005524,ATP binding; GO:0106310,protein serine kinase activity; GO:0004674,protein serine/threonine kinase activity; GO:0004712,protein serine/threonine/tyrosine kinase activity; GO:0004713,protein tyrosine kinase activity; GO:0046777,protein autophosphorylation; GO:0006468,protein phosphorylation; GO:0000166,nucleotide binding; GO:0003674,molecular_function; GO:0005488,bin…	PF00069.28:Protein kinase domain	--	--	--
LOC108981363	1	1.5258	1.8184	1.214	4.8907	3.6586	2.2945	2.5331	5.5872	4.8553	NC_049906.1	2747005	2749225	-	LOC108981363	--	K23541 Ca2+/H+ antiporter, TMEM165/GDT1 family | (RefSeq) pentatricopeptide repeat-containing protein At4g21065-like isoform X1 (A)	--	pentatricopeptide repeat-containing protein At1g43980, mitochondrial [Juglans regia]	PPR73_ARATH RecName: Full=Pentatricopeptide repeat-containing protein At1g43980, mitochondrial; Flags: Precursor;	A0A2I4DLJ9_JUGRE SubName: Full=pentatricopeptide repeat-containing protein At1g43980, mitochondrial {ECO:0000313|RefSeq:XP_018808024.1};	FOG: PPR repeat	GO:0043231,intracellular membrane-bounded organelle; GO:0005739,mitochondrion; GO:0003723,RNA binding; GO:0009451,RNA modification; GO:0003674,molecular_function; GO:0003676,nucleic acid binding; GO:0005488,binding; GO:0097159,organic cyclic compound binding; GO:1901363,heterocyclic compound binding; GO:0006139,nucleobase-containing compound metabolic process; GO:0006725,cellular aromatic compoun…	PF13041.9:PPR repeat family	--	--	--
LOC108981388	1	0	0	0	0.8476	0.7171	0.6002	1.3778	1.7059	0.8064	NC_049902.1	1450567	1453165	-	LOC108981388	--	--	--	GDSL esterase/lipase 7-like [Juglans regia]	GLIP7_ARATH RecName: Full=GDSL esterase/lipase 7; EC=3.1.1.-; AltName: Full=Extracellular lipase 7; Flags: Precursor;	A0A2I4DLP5_JUGRE SubName: Full=GDSL esterase/lipase 7-like {ECO:0000313|RefSeq:XP_018808076.1};	--	GO:0005576,extracellular region; GO:0016298,lipase activity; GO:0016042,lipid catabolic process; GO:0003674,molecular_function; GO:0003824,catalytic activity; GO:0016787,hydrolase activity; GO:0016788,hydrolase activity, acting on ester bonds; GO:0006629,lipid metabolic process; GO:0008150,biological_process; GO:0008152,metabolic process; GO:0009056,catabolic process; GO:0044238,primary metabolic…	PF00657.25:GDSL-like Lipase/Acylhydrolase	--	--	--
LOC108981403	1	9.2843	9.1263	10.5812	122.208	163.359	163.137	207.391	176.83	193.173	NC_049907.1	47322232	47324533	+	LOC108981403	--	K03283 heat shock 70kDa protein 1/6/8 | (RefSeq) heat shock 70 kDa protein (A)	ko03040: Spliceosome; ko04141: Protein processing in endoplasmic reticulum; ko04144: Endocytosis	heat shock 70 kDa protein-like [Juglans microcarpa x Juglans regia]	HSP70_SOYBN RecName: Full=Heat shock 70 kDa protein;	A0A2I4DLR7_JUGRE SubName: Full=heat shock 70 kDa protein {ECO:0000313|RefSeq:XP_018808096.1};	Molecular chaperones HSP70/HSC70, HSP70 superfamily	GO:0005737,cytoplasm; GO:0005524,ATP binding; GO:0016887,ATP hydrolysis activity; GO:0140662,ATP-dependent protein folding chaperone; GO:0031072,heat shock protein binding; GO:0051787,misfolded protein binding; GO:0044183,protein folding chaperone; GO:0051082,unfolded protein binding; GO:0034620,cellular response to unfolded protein; GO:0051085,chaperone cofactor-dependent protein refolding; GO:0…	PF00012.23:Hsp70 protein	--	--	--
LOC108981450	1	0.7971	0.8396	0.6886	1.0155	1.5998	1.0677	1.6615	1.3433	1.182	NC_049909.1	12790868	12794157	-	LOC108981450	--	K23541 Ca2+/H+ antiporter, TMEM165/GDT1 family | (RefSeq) pentatricopeptide repeat-containing protein At4g21065-like isoform X1 (A)	--	putative pentatricopeptide repeat-containing protein At1g64310 [Juglans regia]	PP104_ARATH RecName: Full=Putative pentatricopeptide repeat-containing protein At1g64310;	A0A2I4DLZ6_JUGRE SubName: Full=putative pentatricopeptide repeat-containing protein At1g64310 {ECO:0000313|RefSeq:XP_018808175.2};	FOG: PPR repeat	GO:0005739,mitochondrion; GO:1900864,mitochondrial RNA modification; GO:0000959,mitochondrial RNA metabolic process; GO:0006139,nucleobase-containing compound metabolic process; GO:0006725,cellular aromatic compound metabolic process; GO:0006807,nitrogen compound metabolic process; GO:0008150,biological_process; GO:0008152,metabolic process; GO:0009451,RNA modification; GO:0009987,cellular proces…	PF13041.9:PPR repeat family	--	--	--
LOC108981453	1	4.6619	3.6153	4.1106	6.6799	8.2531	5.5439	9.2359	8.1175	5.8808	NC_049909.1	12794807	12795752	-	LOC108981453	--	--	--	uncharacterized protein LOC108981453 [Juglans regia]	--	A0A2I4DM09_JUGRE SubName: Full=uncharacterized protein LOC108981453 {ECO:0000313|RefSeq:XP_018808178.1};	--	--	--	--	--	--
LOC108981497	1	2.5496	4.6516	5.9453	7.598	10.5566	7.3158	13.3456	11.1749	12.0095	NC_049912.1	23953151	23956950	+	LOC108981497	--	K12119 cryptochrome 2 | (RefSeq) cryptochrome-1-like (A)	ko04712: Circadian rhythm - plant	cryptochrome-1-like [Juglans regia]	CRY2_ARATH RecName: Full=Cryptochrome-2 {ECO:0000303|Ref.2}; Short=Atcry2 {ECO:0000303|Ref.2}; AltName: Full=Blue light photoreceptor {ECO:0000303|PubMed:9003312}; AltName: Full=Protein PHR homolog 1 {ECO:0000303|PubMed:9003312}; Short=AtPHH1 {ECO:0000303|PubMed:9003312}; AltName: Full=Protein SUPPRESSOR OF elf3 20 {ECO:0000303|PubMed:21296763};	A0A2I4DM77_JUGRE SubName: Full=cryptochrome-1-like {ECO:0000313|RefSeq:XP_035539192.1, ECO:0000313|RefSeq:XP_035539193.1};	Deoxyribodipyrimidine photolyase/cryptochrome	GO:0005737,cytoplasm; GO:0016604,nuclear body; GO:0005634,nucleus; GO:0000325,plant-type vacuole; GO:0016605,PML body; GO:0005524,ATP binding; GO:0009882,blue light photoreceptor activity; GO:0003904,deoxyribodipyrimidine photo-lyase activity; GO:0003677,DNA binding; GO:0071949,FAD binding; GO:0042802,identical protein binding; GO:0046872,metal ion binding; GO:0042803,protein homodimerization act…	PF03441.17:FAD binding domain of DNA photolyase	--	--	--
LOC108981543	1	2.3886	2.6956	3.5432	4.4913	4.5171	4.6578	6.2404	5.6057	5.834	NC_049912.1	24009880	24011014	-	LOC108981543	--	K14516 ethylene-responsive transcription factor 1 | (RefSeq) ethylene-response factor C3-like (A)	ko04016: MAPK signaling pathway - plant; ko04075: Plant hormone signal transduction	ethylene-response factor C3-like [Juglans regia]	ERF92_ARATH RecName: Full=Ethylene-responsive transcription factor 1B; Short=AtERF1B; AltName: Full=Ethylene-responsive element-binding factor 1B; Short=EREBP-1B;	A0A2I4DMD4_JUGRE SubName: Full=ethylene-response factor C3-like {ECO:0000313|RefSeq:XP_018808308.1};	--	GO:0005634,nucleus; GO:0003677,DNA binding; GO:0003700,DNA-binding transcription factor activity; GO:0000976,transcription cis-regulatory region binding; GO:0006952,defense response; GO:0009873,ethylene-activated signaling pathway; GO:0009867,jasmonic acid mediated signaling pathway; GO:0003674,molecular_function; GO:0003676,nucleic acid binding; GO:0005488,binding; GO:0097159,organic cyclic comp…	PF00847.23:AP2 domain	AP2/ERF-ERF	TF	AP2/ERF->AP2/ERF-ERF
LOC108981586	1	7.2348	8.8935	7.8398	10.4205	13.4833	12.0175	11.2746	16.8046	14.5035	NC_049907.1	17818479	17827496	+	LOC108981586	--	K01749 hydroxymethylbilane synthase [EC:2.5.1.61] | (RefSeq) porphobilinogen deaminase, chloroplastic isoform X1 (A)	ko00860: Porphyrin metabolism; ko01100: Metabolic pathways; ko01110: Biosynthesis of secondary metabolites; ko01240: Biosynthesis of cofactors	hypothetical protein CIPAW_01G129500 [Carya illinoinensis]	HEM3_PEA RecName: Full=Porphobilinogen deaminase, chloroplastic; Short=PBG; EC=2.5.1.61; AltName: Full=Hydroxymethylbilane synthase; Short=HMBS; AltName: Full=Pre-uroporphyrinogen synthase; Flags: Precursor;	A0A2I4DMK6_JUGRE RecName: Full=Hydroxymethylbilane synthase {ECO:0000256|ARBA:ARBA00012655}; EC=2.5.1.61 {ECO:0000256|ARBA:ARBA00012655}; AltName: Full=Hydroxymethylbilane synthase {ECO:0000256|ARBA:ARBA00033064};	Porphobilinogen deaminase	GO:0009507,chloroplast; GO:0004418,hydroxymethylbilane synthase activity; GO:0015995,chlorophyll biosynthetic process; GO:0018160,peptidyl-pyrromethane cofactor linkage; GO:0006782,protoporphyrinogen IX biosynthetic process; GO:0003674,molecular_function; GO:0003824,catalytic activity; GO:0016740,transferase activity; GO:0016765,transferase activity, transferring alkyl or aryl (other than methyl)…	PF01379.23:Porphobilinogen deaminase, dipyromethane cofactor binding domain	--	--	--
LOC108981612	1	9.1694	10.3104	11.1487	14.3797	20.3035	17.6902	17.4435	24	21.9333	NC_049915.1	11834066	11861877	+	LOC108981612	--	K04460 serine/threonine-protein phosphatase 5 [EC:3.1.3.16] | (RefSeq) serine/threonine-protein phosphatase 5 isoform X1 (A)	--	uncharacterized protein LOC108981612 [Juglans regia]	SGT1_ORYSJ RecName: Full=Protein SGT1 homolog {ECO:0000250|UniProtKB:Q08446}; Short=OsSGT1 {ECO:0000303|PubMed:18257679}; AltName: Full=Suppressor of G2 allele of SKP1 homolog {ECO:0000250|UniProtKB:Q08446};	A0A6P9E1Q0_JUGRE SubName: Full=uncharacterized protein LOC108981612 {ECO:0000313|RefSeq:XP_035542005.1, ECO:0000313|RefSeq:XP_035542006.1};	--	GO:0005737,cytoplasm; GO:0005634,nucleus; GO:0051087,chaperone binding; GO:0042742,defense response to bacterium; GO:0050832,defense response to fungus; GO:0050821,protein stabilization; GO:0003674,molecular_function; GO:0005488,binding; GO:0005515,protein binding; GO:0006950,response to stress; GO:0006952,defense response; GO:0008150,biological_process; GO:0009605,response to external stimulus; …	PF07719.20:Tetratricopeptide repeat	--	--	--
LOC108981646	1	14.3672	17.0746	17.6505	31.8085	35.9132	36.6475	44.5178	39.3146	36.563	NC_049913.1	10092315	10098051	+	LOC108981646	--	K15208 snRNA-activating protein complex subunit 1 | (RefSeq) uncharacterized protein LOC108981646 (A)	--	uncharacterized protein LOC108981646 [Juglans regia]	--	A0A2I4DMR1_JUGRE SubName: Full=uncharacterized protein LOC108981646 {ECO:0000313|RefSeq:XP_018808417.2};	--	--	PF09808.12:Small nuclear RNA activating complex (SNAPc), subunit 1	--	--	--
LOC108981648	1	4.1829	4.3651	3.9571	7.848	7.7973	6.7225	8.1158	9.9111	9.6059	NC_049913.1	10115140	10127617	-	LOC108981648	--	K00876 uridine kinase [EC:2.7.1.48] | (RefSeq) inorganic pyrophosphatase TTM2-like (A)	ko00240: Pyrimidine metabolism; ko01100: Metabolic pathways; ko01232: Nucleotide metabolism	inorganic pyrophosphatase TTM2-like [Juglans regia]	TTM2_ARATH RecName: Full=Inorganic pyrophosphatase TTM2 {ECO:0000305}; EC=3.6.1.1 {ECO:0000269|PubMed:28733390}; AltName: Full=Triphosphate tunnel metalloenzyme 2 {ECO:0000303|PubMed:25185123}; Short=AtTTM2 {ECO:0000303|PubMed:25185123};	A0A2I4DMP3_JUGRE SubName: Full=inorganic pyrophosphatase TTM2-like {ECO:0000313|RefSeq:XP_018808421.2, ECO:0000313|RefSeq:XP_018808422.2};	Armadillo/beta-Catenin/plakoglobin	GO:0005737,cytoplasm; GO:0016021,integral component of membrane; GO:0005741,mitochondrial outer membrane; GO:0005524,ATP binding; GO:0004427,inorganic diphosphate phosphatase activity; GO:0016301,kinase activity; GO:0016462,pyrophosphatase activity; GO:0098542,defense response to other organism; GO:1900425,negative regulation of defense response to bacterium; GO:1902289,negative regulation of def…	PF00485.21:Phosphoribulokinase / Uridine kinase family	--	--	--
LOC108981886	1	0.7241	0.6663	0.7887	1.615	1.4607	1.365	2.7864	1.5157	1.8365	NC_049906.1	33910387	33915223	+	LOC108981886	--	K00695 sucrose synthase [EC:2.4.1.13] | (RefSeq) sucrose synthase 7-like (A)	ko00500: Starch and sucrose metabolism; ko01100: Metabolic pathways; ko01110: Biosynthesis of secondary metabolites	sucrose synthase 7-like [Juglans regia]	SUS6_ARATH RecName: Full=Sucrose synthase 6; Short=AtSUS6; EC=2.4.1.13; AltName: Full=Sucrose-UDP glucosyltransferase 6;	A0A2I4DNF3_JUGRE RecName: Full=Sucrose synthase {ECO:0000256|ARBA:ARBA00012540, ECO:0000256|RuleBase:RU280817}; EC=2.4.1.13 {ECO:0000256|ARBA:ARBA00012540, ECO:0000256|RuleBase:RU280817};	Glycosyltransferase	GO:0005576,extracellular region; GO:0016157,sucrose synthase activity; GO:0080165,callose deposition in phloem sieve plate; GO:0005985,sucrose metabolic process; GO:0003674,molecular_function; GO:0003824,catalytic activity; GO:0008194,UDP-glycosyltransferase activity; GO:0016740,transferase activity; GO:0016757,glycosyltransferase activity; GO:0016758,hexosyltransferase activity; GO:0035251,UDP-g…	PF00862.22:Sucrose synthase	--	--	--
LOC108981887	1	0.6701	0.8643	0.7907	1.3795	1.6908	1.4799	1.5432	2.3422	1.7536	NC_049906.1	33925882	33928713	+	LOC108981887	--	K23541 Ca2+/H+ antiporter, TMEM165/GDT1 family | (RefSeq) pentatricopeptide repeat-containing protein At4g21065-like isoform X1 (A)	--	pentatricopeptide repeat-containing protein At3g16610 [Juglans regia]	PP237_ARATH RecName: Full=Pentatricopeptide repeat-containing protein At3g16610;	A0A2I4DNF6_JUGRE SubName: Full=pentatricopeptide repeat-containing protein At3g16610 {ECO:0000313|RefSeq:XP_018808679.1};	FOG: PPR repeat	--	PF13041.9:PPR repeat family	--	--	--
LOC108982118	1	5.4943	5.992	6.2015	9.8712	11.5036	14.6867	16.4918	13.2563	12.6984	NC_049911.1	28498931	28504016	-	LOC108982118	--	K13181 ATP-dependent RNA helicase DDX27 [EC:3.6.4.13] | (RefSeq) DEAD-box ATP-dependent RNA helicase 28-like (A)	--	DEAD-box ATP-dependent RNA helicase 28-like [Juglans regia]	RH28_ORYSJ RecName: Full=DEAD-box ATP-dependent RNA helicase 28; EC=3.6.4.13;	A0A6P9E2U5_JUGRE SubName: Full=DEAD-box ATP-dependent RNA helicase 28-like {ECO:0000313|RefSeq:XP_035538578.1};	ATP-dependent RNA helicase	GO:0005730,nucleolus; GO:0005524,ATP binding; GO:0016887,ATP hydrolysis activity; GO:0003723,RNA binding; GO:0003724,RNA helicase activity; GO:0000166,nucleotide binding; GO:0003674,molecular_function; GO:0005488,binding; GO:0017076,purine nucleotide binding; GO:0030554,adenyl nucleotide binding; GO:0032553,ribonucleotide binding; GO:0032555,purine ribonucleotide binding; GO:0032559,adenyl ribonu…	--	--	--	--
LOC108982143	1	10.4543	18.2906	17.918	31.4589	37.9275	36.7745	49.2774	53.4972	55.2103	NC_049912.1	8537584	8542475	+	LOC108982143	--	K12130 pseudo-response regulator 5 | (RefSeq) two-component response regulator-like APRR9 isoform X1 (A)	ko04712: Circadian rhythm - plant	two-component response regulator-like APRR9 isoform X1 [Juglans regia]	APRR5_ARATH RecName: Full=Two-component response regulator-like APRR5; AltName: Full=Pseudo-response regulator 5;	A0A2I4DPB1_JUGRE SubName: Full=two-component response regulator-like APRR9 isoform X1 {ECO:0000313|RefSeq:XP_018808983.1};	GATA-4/5/6 transcription factors	GO:0005634,nucleus; GO:0009736,cytokinin-activated signaling pathway; GO:0000160,phosphorelay signal transduction system; GO:0048511,rhythmic process; GO:0007154,cell communication; GO:0007165,signal transduction; GO:0008150,biological_process; GO:0009719,response to endogenous stimulus; GO:0009725,response to hormone; GO:0009735,response to cytokinin; GO:0009755,hormone-mediated signaling pathwa…	PF00072.27:Response regulator receiver domain	Pseudo ARR-B	TR	Pseudo ARR-B
LOC108982238	1	21.0391	24.8785	23.6696	38.5975	41.9325	43.3559	54.4002	56.4893	49.4531	NC_049901.1	4151127	4154505	-	LOC108982238	--	K17080 prohibitin 1 | (RefSeq) prohibitin-3, mitochondrial-like (A)	--	hypothetical protein F2P56_000556, partial [Juglans regia]	PHB3_ARATH RecName: Full=Prohibitin-3, mitochondrial; Short=Atphb3; AltName: Full=Protein ENHANCED ETHYLENE RESPONSE 3;	A0A833YC01_JUGRE RecName: Full=Prohibitin {ECO:0000256|RuleBase:RU366048};	Prohibitin	GO:0009507,chloroplast; GO:0009941,chloroplast envelope; GO:0005747,mitochondrial respiratory chain complex I; GO:0005739,mitochondrion; GO:0005730,nucleolus; GO:0000325,plant-type vacuole; GO:0005886,plasma membrane; GO:0044877,protein-containing complex binding; GO:0051301,cell division; GO:0042742,defense response to bacterium; GO:0048527,lateral root development; GO:0007005,mitochondrion orga…	PF01145.28:SPFH domain / Band 7 family	--	--	--
LOC108982438	1	0.1166	0.1473	0.4952	0.6392	0.7737	0.4915	0.5443	1.4203	0.7077	NC_049901.1	28735981	28738314	+	LOC108982438	--	K13508 glycerol-3-phosphate acyltransferase [EC:2.3.1.15 2.3.1.198] | (RefSeq) glycerol-3-phosphate acyltransferase 1 (A)	ko00561: Glycerolipid metabolism; ko00564: Glycerophospholipid metabolism; ko01100: Metabolic pathways; ko01110: Biosynthesis of secondary metabolites	glycerol-3-phosphate acyltransferase 1 [Juglans regia]	GPAT1_ARATH RecName: Full=Glycerol-3-phosphate acyltransferase 1; Short=AtGPAT1; EC=2.3.1.15;	A0A2I4DQC2_JUGRE SubName: Full=glycerol-3-phosphate acyltransferase 1 {ECO:0000313|RefSeq:XP_018809352.2};	--	GO:0016021,integral component of membrane; GO:0016020,membrane; GO:0005739,mitochondrion; GO:0090447,glycerol-3-phosphate 2-O-acyltransferase activity; GO:0004366,glycerol-3-phosphate O-acyltransferase activity; GO:0016791,phosphatase activity; GO:0102420,sn-1-glycerol-3-phosphate C16:0-DCA-CoA acyl transferase activity; GO:0016024,CDP-diacylglycerol biosynthetic process; GO:0010143,cutin biosynt…	PF12710.10:haloacid dehalogenase-like hydrolase	--	--	--
LOC108982447	1	3.5555	3.0316	1.4484	4.4517	5.6825	4.3724	7.4389	5.0302	5.2724	NC_049909.1	18138831	18140759	-	LOC108982447	--	K13436 pto-interacting protein 1 [EC:2.7.11.1] | (RefSeq) pto-interacting protein 1 (A)	ko04626: Plant-pathogen interaction	probable receptor-like protein kinase At4g10390 [Juglans regia]	Y4103_ARATH RecName: Full=Probable receptor-like protein kinase At4g10390; EC=2.7.11.1;	A0A2I4DQE2_JUGRE SubName: Full=probable receptor-like protein kinase At4g10390 {ECO:0000313|RefSeq:XP_018809364.1};	Serine/threonine protein kinase	GO:0005886,plasma membrane; GO:0005524,ATP binding; GO:0106310,protein serine kinase activity; GO:0004674,protein serine/threonine kinase activity; GO:0004714,transmembrane receptor protein tyrosine kinase activity; GO:0006468,protein phosphorylation; GO:0009611,response to wounding; GO:0000166,nucleotide binding; GO:0003674,molecular_function; GO:0005488,binding; GO:0017076,purine nucleotide bin…	PF00069.28:Protein kinase domain	--	--	--
LOC108982530	1	0.2815	0	0.5695	4.7493	6.1777	4.8221	6.8855	6.3258	5.3043	NC_049915.1	527527	528168	-	LOC108982530	--	--	--	protein DMP7-like [Juglans regia]	DMP7_ARATH RecName: Full=Protein DMP7 {ECO:0000303|PubMed:20712629}; Short=AtDMP7 {ECO:0000303|PubMed:20712629};	A0A2I4DQQ6_JUGRE SubName: Full=protein DMP7-like {ECO:0000313|RefSeq:XP_018809478.2};	--	GO:0005783,endoplasmic reticulum; GO:0005789,endoplasmic reticulum membrane; GO:0016021,integral component of membrane; GO:0009838,abscission; GO:0009900,dehiscence; GO:0010256,endomembrane system organization; GO:0007275,multicellular organism development; GO:0008150,biological_process; GO:0032501,multicellular organismal process; GO:0032502,developmental process; GO:0048856,anatomical structure…	PF05078.15:Protein of unknown function (DUF679)	--	--	--
LOC108982534	1	15.5616	15.1482	13.7581	26.453	24.684	19.4713	31.2656	27.1343	26.2247	NC_049915.1	570751	578335	-	LOC108982534	--	K14407 cleavage stimulation factor subunit 2 | (RefSeq) cleavage stimulating factor 64-like (A)	ko03015: mRNA surveillance pathway	cleavage stimulating factor 64-like [Juglans regia]	CTF64_ARATH RecName: Full=Cleavage stimulating factor 64 {ECO:0000303|PubMed:12379796}; Short=AtCstF-64 {ECO:0000303|PubMed:12379796}; Short=AtCstF64 {ECO:0000303|PubMed:16282318}; AltName: Full=CF-1 64 kDa subunit {ECO:0000305}; AltName: Full=Cleavage stimulation factor 64 kDa subunit {ECO:0000305}; Short=CSTF 64 kDa subunit {ECO:0000305}; AltName: Full=Protein ENHANCED SILENCING PHENOTYPE 1 {EC…	A0A2I4DQR2_JUGRE SubName: Full=cleavage stimulating factor 64-like {ECO:0000313|RefSeq:XP_018809480.2};	mRNA cleavage and polyadenylation factor I complex, subunit RNA15	GO:0005847,mRNA cleavage and polyadenylation specificity factor complex; GO:0003729,mRNA binding; GO:0042868,antisense RNA metabolic process; GO:0048589,developmental growth; GO:0031047,gene silencing by RNA; GO:0045892,negative regulation of DNA-templated transcription; GO:0016441,post-transcriptional gene silencing; GO:0098789,pre-mRNA cleavage required for polyadenylation; GO:0031123,RNA 3'-en…	PF00076.25:RNA recognition motif. (a.k.a. RRM, RBD, or RNP domain)	--	--	--
LOC108982535	1	1.3504	1.0973	1.3112	2.9046	4.3944	3.4447	4.7741	4.3155	3.9296	NC_049915.1	565778	569736	-	LOC108982535	--	K00891 shikimate kinase [EC:2.7.1.71] | (RefSeq) shikimate kinase 1, chloroplastic-like isoform X1 (A)	ko00400: Phenylalanine, tyrosine and tryptophan biosynthesis; ko01100: Metabolic pathways; ko01110: Biosynthesis of secondary metabolites; ko01230: Biosynthesis of amino acids	shikimate kinase 1, chloroplastic-like isoform X1 [Juglans regia]	SK1_ARATH RecName: Full=Shikimate kinase 1, chloroplastic; Short=AtSK1; EC=2.7.1.71; Flags: Precursor;	A0A2I4DQQ8_JUGRE RecName: Full=Shikimate kinase {ECO:0000256|ARBA:ARBA00012154}; EC=2.7.1.71 {ECO:0000256|ARBA:ARBA00012154};	--	GO:0009507,chloroplast; GO:0005524,ATP binding; GO:0046872,metal ion binding; GO:0004765,shikimate kinase activity; GO:0009073,aromatic amino acid family biosynthetic process; GO:0008652,cellular amino acid biosynthetic process; GO:0009423,chorismate biosynthetic process; GO:0016310,phosphorylation; GO:0000166,nucleotide binding; GO:0003674,molecular_function; GO:0005488,binding; GO:0017076,purin…	PF01202.25:Shikimate kinase	--	--	--
LOC108982625	1	10.5864	11.2294	13.4227	24.4391	26.6283	22.5124	26.2488	31.0382	26.976	NC_049916.1	1202559	1205537	-	LOC108982625	--	K14496 abscisic acid receptor PYR/PYL family | (RefSeq) abscisic acid receptor PYL8-like isoform X1 (A)	ko04016: MAPK signaling pathway - plant; ko04075: Plant hormone signal transduction	abscisic acid receptor PYL8-like isoform X1 [Juglans regia]	PYL3_ORYSJ RecName: Full=Abscisic acid receptor PYL3 {ECO:0000305}; AltName: Full=PYR1-like protein 10 {ECO:0000303|PubMed:24743650}; Short=OsPYL10 {ECO:0000303|PubMed:24743650}; AltName: Full=PYR1-like protein 3 {ECO:0000303|PubMed:22071266}; Short=OsPYL3 {ECO:0000303|PubMed:22071266}; AltName: Full=Regulatory components of ABA receptor 3 {ECO:0000305};	A0A2I4DR34_JUGRE SubName: Full=abscisic acid receptor PYL8-like isoform X1 {ECO:0000313|RefSeq:XP_018809609.1};	--	GO:0005737,cytoplasm; GO:0005829,cytosol; GO:0005634,nucleus; GO:0010427,abscisic acid binding; GO:0004864,protein phosphatase inhibitor activity; GO:0038023,signaling receptor activity; GO:0009738,abscisic acid-activated signaling pathway; GO:1905183,negative regulation of protein serine/threonine phosphatase activity; GO:0080163,regulation of protein serine/threonine phosphatase activity; GO:00…	PF10604.12:Polyketide cyclase / dehydrase and lipid transport	--	--	--
LOC108982757	1	1.0383	0.7291	1.2057	2.9193	3.0049	2.8374	4.8737	3.1875	5.8366	NC_049901.1	30071990	30085087	+	LOC108982757	--	K13993 HSP20 family protein | (RefSeq) 22.0 kDa class IV heat shock protein-like (A)	ko04141: Protein processing in endoplasmic reticulum	hypothetical protein F2P56_002178, partial [Juglans regia]	HSP21_SOLPE RecName: Full=17.3 kDa class II heat shock protein; AltName: Full=Hsp17.3; AltName: Full=Hsp20.2;	A0A833YEE1_JUGRE RecName: Full=SHSP domain-containing protein {ECO:0000259|PROSITE:PS01031};	Molecular chaperone (small heat-shock protein Hsp26/Hsp42)	GO:0005737,cytoplasm; GO:0005575,cellular_component; GO:0005622,intracellular anatomical structure; GO:0110165,cellular anatomical entity	PF00011.24:Hsp20/alpha crystallin family	--	--	--
LOC108982874	1	1.4595	0.549	2.0297	2.5007	1.6274	5.4486	3.6508	3.0366	5.2198	NC_049907.1	42588300	42589346	+	LOC108982874	--	--	--	uncharacterized protein LOC108982874 [Juglans regia]	--	A0A2I4DRW3_JUGRE SubName: Full=uncharacterized protein LOC108982874 {ECO:0000313|RefSeq:XP_018809890.1};	--	--	--	--	--	--
LOC108982946	1	5.4452	7.3407	6.7162	14.5476	12.6683	11.4791	12.3204	18.701	20.2966	NC_049916.1	28160089	28164386	+	LOC108982946	--	K00366 ferredoxin-nitrite reductase [EC:1.7.7.1] | (RefSeq) ferredoxin--nitrite reductase, chloroplastic (A)	ko00910: Nitrogen metabolism; ko01100: Metabolic pathways	hypothetical protein F2P56_036859, partial [Juglans regia]	NIR_BETPN RecName: Full=Ferredoxin--nitrite reductase, chloroplastic; EC=1.7.7.1; Flags: Precursor;	A0A833TC54_JUGRE SubName: Full=Uncharacterized protein {ECO:0000313|EMBL:KAF5444377.1};	Sulfite reductase (ferredoxin)	GO:0009507,chloroplast; GO:0051539,4 iron, 4 sulfur cluster binding; GO:0048307,ferredoxin-nitrite reductase activity; GO:0020037,heme binding; GO:0046872,metal ion binding; GO:0042128,nitrate assimilation; GO:0003674,molecular_function; GO:0005488,binding; GO:0051536,iron-sulfur cluster binding; GO:0051540,metal cluster binding; GO:0003824,catalytic activity; GO:0016491,oxidoreductase activity; …	PF01077.25:Nitrite and sulphite reductase 4Fe-4S domain	--	--	--
LOC108982995	1	0.3451	0.54	0.8144	1.1158	0.9112	1.067	1.33	1.5164	1.469	NC_049905.1	6971273	6974742	-	LOC108982995	--	--	--	protein O-glucosyltransferase 1-like [Juglans regia]	--	A0A2I4DSD0_JUGRE SubName: Full=protein O-glucosyltransferase 1-like {ECO:0000313|RefSeq:XP_018810046.1};	Endoplasmic reticulum protein EP58, contains filamin rod domain and KDEL motif	GO:0016021,integral component of membrane; GO:0016740,transferase activity; GO:0003674,molecular_function; GO:0003824,catalytic activity; GO:0005575,cellular_component; GO:0016020,membrane; GO:0031224,intrinsic component of membrane; GO:0110165,cellular anatomical entity	PF05686.15:Glycosyl transferase family 90	--	--	--
LOC108983130	1	15.0842	17.3841	17.4681	16.7363	29.807	28.2342	41.8858	25.2415	30.6344	NC_049913.1	1888434	1892921	+	LOC108983130	--	K25380 zinc metalloprotease EGY, chloroplastic [EC:3.4.24.-] | (RefSeq) probable zinc metallopeptidase EGY3, chloroplastic (A)	--	probable zinc metallopeptidase EGY3, chloroplastic [Juglans regia]	EGY3_ARATH RecName: Full=Probable zinc metallopeptidase EGY3, chloroplastic; EC=3.4.24.-; AltName: Full=Protein ETHYLENE-DEPENDENT GRAVITROPISM-DEFICIENT AND YELLOW-GREEN 3; Short=AtEGY3; Flags: Precursor;	A0A2I4DSV4_JUGRE SubName: Full=probable zinc metallopeptidase EGY3, chloroplastic {ECO:0000313|RefSeq:XP_018810222.1};	--	GO:0031969,chloroplast membrane; GO:0016021,integral component of membrane; GO:0008237,metallopeptidase activity; GO:0006508,proteolysis; GO:0009651,response to salt stress; GO:0003674,molecular_function; GO:0003824,catalytic activity; GO:0008233,peptidase activity; GO:0016787,hydrolase activity; GO:0140096,catalytic activity, acting on a protein; GO:0006807,nitrogen compound metabolic process; G…	PF02163.25:Peptidase family M50	--	--	--
LOC108983216	1	26.1679	29.6607	24.2269	37.8378	52.4193	45.714	41.5203	58.3008	58.5128	NC_049912.1	3933944	3940913	+	LOC108983216	--	K00924 kinase [EC:2.7.1.-] | (RefSeq) shaggy-related protein kinase NtK-1-like (A)	--	shaggy-related protein kinase NtK-1-like [Juglans regia]	KSG8_ARATH RecName: Full=Shaggy-related protein kinase theta; EC=2.7.11.1; AltName: Full=ASK-theta; AltName: Full=Shaggy-related protein kinase 32; Short=AtSK32;	A0A2I4DT50_JUGRE RecName: Full=Non-specific serine/threonine protein kinase {ECO:0000256|ARBA:ARBA00012513}; EC=2.7.11.1 {ECO:0000256|ARBA:ARBA00012513};	Glycogen synthase kinase-3	GO:0005737,cytoplasm; GO:0005634,nucleus; GO:0005524,ATP binding; GO:0016301,kinase activity; GO:0106310,protein serine kinase activity; GO:0004674,protein serine/threonine kinase activity; GO:0046777,protein autophosphorylation; GO:0009741,response to brassinosteroid; GO:0007165,signal transduction; GO:0000166,nucleotide binding; GO:0003674,molecular_function; GO:0005488,binding; GO:0017076,puri…	PF00069.28:Protein kinase domain	--	--	--
LOC108983281	1	0.9529	0.5377	0.9236	2.4281	2.7201	2.8459	3.5313	3.2118	3.5327	NC_049907.1	17017078	17018546	+	LOC108983281	--	--	--	hypothetical protein CIPAW_01G134000 [Carya illinoinensis]	--	A0A8J4QPD1_9ROSI SubName: Full=Uncharacterized protein {ECO:0000313|EMBL:KAF3951527.1};	--	--	--	--	--	--
LOC108983315	1	0.7288	0.5731	0.2853	1.0906	1.2582	0.7682	0.9409	1.1034	1.3534	NC_049905.1	21337051	21338972	+	LOC108983315	--	K23541 Ca2+/H+ antiporter, TMEM165/GDT1 family | (RefSeq) pentatricopeptide repeat-containing protein At4g21065-like isoform X1 (A)	--	pentatricopeptide repeat-containing protein At1g06143-like [Juglans regia]	PPR15_ARATH RecName: Full=Pentatricopeptide repeat-containing protein At1g06143; AltName: Full=Protein EMBRYO DEFECTIVE 1444;	A0A2I4DTI3_JUGRE SubName: Full=pentatricopeptide repeat-containing protein At1g06143-like {ECO:0000313|RefSeq:XP_018810448.2};	FOG: PPR repeat	GO:0003700,DNA-binding transcription factor activity; GO:0003674,molecular_function; GO:0140110,transcription regulator activity	PF13041.9:PPR repeat family	--	--	--
LOC108983394	1	18.596	20.3395	23.244	44.5648	32.5357	30.6245	28.2699	45.9023	41.2638	NC_049911.1	18265347	18270962	+	LOC108983394	--	K17506 protein phosphatase 1L [EC:3.1.3.16] | (RefSeq) probable protein phosphatase 2C 39 (A)	--	probable protein phosphatase 2C 33 [Juglans regia]	P2C33_ARATH RecName: Full=Probable protein phosphatase 2C 33; Short=AtPP2C33; EC=3.1.3.16; AltName: Full=AtPPC6;1;	A0A2I4DTW4_JUGRE SubName: Full=probable protein phosphatase 2C 33 {ECO:0000313|RefSeq:XP_018810588.1};	Serine/threonine protein phosphatase	GO:0046872,metal ion binding; GO:0017018,myosin phosphatase activity; GO:0004722,protein serine/threonine phosphatase activity; GO:0035970,peptidyl-threonine dephosphorylation; GO:0003674,molecular_function; GO:0005488,binding; GO:0043167,ion binding; GO:0043169,cation binding; GO:0003824,catalytic activity; GO:0004721,phosphoprotein phosphatase activity; GO:0016787,hydrolase activity; GO:0016788…	PF00481.24:Protein phosphatase 2C	--	--	--
LOC108983399	1	154.812	182.981	179.599	299.192	569.435	452.352	611.97	459.138	542.294	NC_049902.1	36477242	36478106	+	LOC108983399	--	--	--	uncharacterized protein LOC108983399 [Juglans regia]	--	A0A2I4DTT9_JUGRE SubName: Full=uncharacterized protein LOC108983399 {ECO:0000313|RefSeq:XP_018810557.1};	--	--	--	--	--	--
LOC108983524	1	8.7964	9.2854	8.0602	20.4993	11.8946	10.4606	12.6878	15.7071	17.8012	NW_023357902.1	23156	30785	-	LOC108983524	--	K24940 CWF19-like protein 2 | (RefSeq) CWF19-like protein 2 isoform X1 (A)	--	CWF19-like protein 2 isoform X1 [Juglans regia]	C3H59_ORYSJ RecName: Full=Zinc finger CCCH domain-containing protein 59; Short=OsC3H59;	A0A6P9E5X0_JUGRE SubName: Full=CWF19-like protein 2 isoform X1 {ECO:0000313|RefSeq:XP_035542899.1, ECO:0000313|RefSeq:XP_035542900.1};	Uncharacterized conserved protein	GO:0071014,post-mRNA release spliceosomal complex; GO:0003677,DNA binding; GO:0046872,metal ion binding; GO:0061632,RNA lariat debranching enzyme activator activity; GO:0000398,mRNA splicing, via spliceosome; GO:0003674,molecular_function; GO:0003676,nucleic acid binding; GO:0005488,binding; GO:0097159,organic cyclic compound binding; GO:1901363,heterocyclic compound binding; GO:0043167,ion bindi…	PF04677.18:Protein similar to CwfJ C-terminus 1	--	--	--
LOC108983535	1	9.9569	6.5954	10.5082	18.2578	21.6059	23.6141	26.5904	22.4809	23.2236	NC_049912.1	24159213	24161713	+	LOC108983535	--	--	--	LOW QUALITY PROTEIN: protein TIME FOR COFFEE-like [Juglans microcarpa x Juglans regia]	--	A0A2I4GSG1_JUGRE SubName: Full=protein TIME FOR COFFEE-like isoform X3 {ECO:0000313|RefSeq:XP_018846836.1};	--	GO:0042752,regulation of circadian rhythm; GO:0007623,circadian rhythm; GO:0008150,biological_process; GO:0048511,rhythmic process; GO:0050789,regulation of biological process; GO:0065007,biological regulation	--	--	--	--
LOC108983581	1	0.2411	0.4187	0.4878	1.545	0.7942	0.6452	1.1548	1.6301	1.1067	NC_049903.1	181988	185934	+	LOC108983581	--	--	--	protein SINE1-like [Juglans regia]	SINE1_ARATH RecName: Full=Protein SINE1 {ECO:0000303|PubMed:24891605};	A0A2I4DUJ1_JUGRE SubName: Full=protein SINE1-like {ECO:0000313|RefSeq:XP_018810809.1, ECO:0000313|RefSeq:XP_018810811.1};	--	GO:0016021,integral component of membrane; GO:0005635,nuclear envelope; GO:0031965,nuclear membrane; GO:0005634,nucleus; GO:0032797,SMN complex; GO:0003779,actin binding; GO:0007097,nuclear migration; GO:0000387,spliceosomal snRNP assembly; GO:0003674,molecular_function; GO:0005488,binding; GO:0005515,protein binding; GO:0008092,cytoskeletal protein binding; GO:0006810,transport; GO:0008150,biolo…	--	--	--	--
LOC108983673	1	467.002	622.807	669.136	745.72	995.448	900.261	1186.23	1097.14	1138.68	NC_049902.1	35707932	35711388	+	LOC108983673	--	K03113 translation initiation factor 1 | (RefSeq) protein translation factor SUI1 homolog 1-like (A)	--	Eukaryotic translation initiation factor SUI [Parasponia andersonii]	SUI11_ARATH RecName: Full=Protein translation factor SUI1 homolog 1;	A0A2P5CK73_PARAD SubName: Full=Eukaryotic translation initiation factor SUI {ECO:0000313|EMBL:PON61449.1};	Translation initiation factor 1 (eIF-1/SUI1)	GO:0005829,cytosol; GO:0003729,mRNA binding; GO:0003723,RNA binding; GO:0003743,translation initiation factor activity; GO:0003674,molecular_function; GO:0003676,nucleic acid binding; GO:0005488,binding; GO:0097159,organic cyclic compound binding; GO:1901363,heterocyclic compound binding; GO:0008135,translation factor activity, RNA binding; GO:0045182,translation regulator activity; GO:0090079,tr…	PF01253.25:Translation initiation factor SUI1	--	--	--
LOC108983733	1	5.0294	6.8823	5.1467	10.2089	7.8633	6.2404	10.8302	9.8276	10.6325	NC_049910.1	11688937	11702232	-	LOC108983733	--	--	--	uncharacterized protein LOC108983733 isoform X1 [Juglans regia]	--	A0A6P9ETB4_JUGRE SubName: Full=uncharacterized protein LOC108983733 isoform X1 {ECO:0000313|RefSeq:XP_035550894.1};	--	--	PF12799.10:Leucine Rich repeats (2 copies)	--	--	--
LOC108983746	1	2.5328	3.6129	4.6622	10.2013	13.6642	12.2272	16.2187	13.7598	11.9303	NC_049908.1	10312646	10315185	-	LOC108983746	--	K10661 E3 ubiquitin-protein ligase MARCH6 [EC:2.3.2.27] | (RefSeq) probable E3 ubiquitin ligase SUD1 isoform X1 (A)	ko04141: Protein processing in endoplasmic reticulum	uncharacterized protein LOC108983746 [Juglans regia]	SUD1_ARATH RecName: Full=Probable E3 ubiquitin ligase SUD1; EC=2.3.2.27; AltName: Full=Protein ECERIFERUM 9; AltName: Full=Protein SUPPRESSOR OF DRY2 DEFFECTS 1; Short=AtSUD1; AltName: Full=RING-type E3 ubiquitin transferase SUD1 {ECO:0000305}; AltName: Full=RING/U-box domain-containing protein;	A0A2I4DV61_JUGRE SubName: Full=uncharacterized protein LOC108983746 {ECO:0000313|RefSeq:XP_018811036.2};	Protein involved in mRNA turnover and stability	GO:0030176,integral component of endoplasmic reticulum membrane; GO:0004842,ubiquitin-protein transferase activity; GO:0008270,zinc ion binding; GO:0042335,cuticle development; GO:0010143,cutin biosynthetic process; GO:0008299,isoprenoid biosynthetic process; GO:1900486,positive regulation of isopentenyl diphosphate biosynthetic process, mevalonate pathway; GO:0009414,response to water deprivatio…	PF12428.11:Protein of unknown function (DUF3675)	--	--	--
LOC108983759	1	0.3217	0.6725	0.274	0.714	1.7216	1.4811	1.6562	1.5216	1.4885	NC_049913.1	11011110	11014025	+	LOC108983759	--	--	--	uncharacterized protein LOC108983759 [Juglans regia]	ZAT3_ARATH RecName: Full=Zinc finger protein ZAT3 {ECO:0000305}; AltName: Full=Protein DUO1-ACTIVATED ZINC FINGER 2 {ECO:0000303|PubMed:21285328};	A0A2I4DV83_JUGRE SubName: Full=uncharacterized protein LOC108983759 {ECO:0000313|RefSeq:XP_018811061.1};	FOG: Zn-finger	GO:0005634,nucleus; GO:0003700,DNA-binding transcription factor activity; GO:0046872,metal ion binding; GO:0048235,pollen sperm cell differentiation; GO:0006355,regulation of DNA-templated transcription; GO:0003674,molecular_function; GO:0140110,transcription regulator activity; GO:0005488,binding; GO:0043167,ion binding; GO:0043169,cation binding; GO:0000003,reproduction; GO:0003006,developmenta…	PF13912.9:C2H2-type zinc finger	C2H2	TF	C2H2
LOC108983823	1	3.786	2.6007	3.1216	2.5166	10.4839	7.1138	10.4309	6.9453	7.1936	NC_049911.1	1766132	1769278	+	LOC108983823	--	--	--	uncharacterized GPI-anchored protein At5g19250-like, partial [Juglans regia]	UGPI4_ARATH RecName: Full=Uncharacterized GPI-anchored protein At3g06035; Flags: Precursor;	A0A6P9F6I9_JUGRE SubName: Full=uncharacterized GPI-anchored protein At5g19250-like {ECO:0000313|RefSeq:XP_035551488.1};	--	GO:0031225,anchored component of membrane; GO:0005829,cytosol; GO:0005886,plasma membrane; GO:0005575,cellular_component; GO:0016020,membrane; GO:0031224,intrinsic component of membrane; GO:0110165,cellular anatomical entity; GO:0005622,intracellular anatomical structure; GO:0005737,cytoplasm; GO:0071944,cell periphery	--	--	--	--
LOC108983877	1	0.0799	0.0962	0.1346	2.4424	2.7361	2.7785	4.6178	2.5261	3.5396	NC_049902.1	30422761	30425525	+	LOC108983877	--	K01179 endoglucanase [EC:3.2.1.4] | (RefSeq) endoglucanase 17 (A)	ko00500: Starch and sucrose metabolism; ko01100: Metabolic pathways	endoglucanase-like [Juglans regia]	GUN_PHAVU RecName: Full=Endoglucanase; EC=3.2.1.4; AltName: Full=Abscission cellulase; AltName: Full=Endo-1,4-beta-glucanase; Flags: Precursor;	A0A2I4DVM9_JUGRE RecName: Full=Endoglucanase {ECO:0000256|RuleBase:RU361166}; EC=3.2.1.4 {ECO:0000256|RuleBase:RU361166};	--	GO:0008810,cellulase activity; GO:0030245,cellulose catabolic process; GO:0009835,fruit ripening; GO:0003674,molecular_function; GO:0003824,catalytic activity; GO:0004553,hydrolase activity, hydrolyzing O-glycosyl compounds; GO:0016787,hydrolase activity; GO:0016798,hydrolase activity, acting on glycosyl bonds; GO:0000272,polysaccharide catabolic process; GO:0005975,carbohydrate metabolic process…	PF00759.22:Glycosyl hydrolase family 9	--	--	--
LOC108983941	1	0.679	0.5016	1.8729	5.0766	4.6253	4.034	7.2055	6.3494	6.009	NC_049914.1	615608	617242	-	LOC108983941	--	--	--	stress-response A/B barrel domain-containing protein HS1-like [Juglans regia]	POP3_ARATH RecName: Full=Stress-response A/B barrel domain-containing protein HS1 {ECO:0000305}; AltName: Full=Pop3 family protein At3g17210 {ECO:0000305}; AltName: Full=Protein HEAT STABLE 1 {ECO:0000303|PubMed:17720140}; Short=AtHS1 {ECO:0000303|PubMed:17720140};	A0A2I4DVV5_JUGRE SubName: Full=stress-response A/B barrel domain-containing protein HS1-like {ECO:0000313|RefSeq:XP_018811277.1};	--	GO:0005829,cytosol; GO:0005886,plasma membrane; GO:0046872,metal ion binding; GO:0042742,defense response to bacterium; GO:0050832,defense response to fungus; GO:0009865,pollen tube adhesion; GO:0003674,molecular_function; GO:0005488,binding; GO:0043167,ion binding; GO:0043169,cation binding; GO:0006950,response to stress; GO:0006952,defense response; GO:0008150,biological_process; GO:0009605,res…	PF07876.15:Stress responsive A/B Barrel Domain	--	--	--
LOC108983958	1	6.9055	9.9101	6.2575	12.3733	11.9636	12.0752	19.9245	12.0782	13.2448	NC_049910.1	3964336	3966660	-	LOC108983958	--	K09422 transcription factor MYB, plant | (RefSeq) transcription factor MYB20-like (A)	--	transcription factor MYB20-like [Juglans regia]	MYB20_ARATH RecName: Full=Transcription factor MYB20 {ECO:0000305}; AltName: Full=Myb-related protein 20 {ECO:0000303|PubMed:16463103}; Short=AtMYB20 {ECO:0000303|PubMed:11597504};	A0A2I4DVY0_JUGRE SubName: Full=transcription factor MYB20-like {ECO:0000313|RefSeq:XP_018811302.1};	Transcription factor, Myb superfamily	GO:0005634,nucleus; GO:0000987,cis-regulatory region sequence-specific DNA binding; GO:0003700,DNA-binding transcription factor activity; GO:0000976,transcription cis-regulatory region binding; GO:0030154,cell differentiation; GO:0009094,L-phenylalanine biosynthetic process; GO:0045892,negative regulation of DNA-templated transcription; GO:1901002,positive regulation of response to salt stress; G…	PF00249.34:Myb-like DNA-binding domain	MYB	TF	MYB->MYB
LOC108984045	1	54.8193	62.972	72.5155	99.5269	135.511	129.689	118.856	153.525	158.145	NC_049902.1	36007898	36013569	+	LOC108984045	--	K13201 nucleolysin TIA-1/TIAR | (RefSeq) oligouridylate-binding protein 1-like (A)	--	polyadenylate-binding protein RBP45C-like [Juglans regia]	RBP45_NICPL RecName: Full=Polyadenylate-binding protein RBP45; Short=Poly(A)-binding protein RBP45; AltName: Full=RNA-binding protein 45; Short=NplRBP45;	A0A6P9EKV2_JUGRE SubName: Full=polyadenylate-binding protein RBP45C-like {ECO:0000313|RefSeq:XP_035543322.1};	FOG: RRM domain	GO:0005634,nucleus; GO:0008143,poly(A) binding; GO:0006397,mRNA processing; GO:0003674,molecular_function; GO:0003676,nucleic acid binding; GO:0003723,RNA binding; GO:0003727,single-stranded RNA binding; GO:0005488,binding; GO:0070717,poly-purine tract binding; GO:0097159,organic cyclic compound binding; GO:1901363,heterocyclic compound binding; GO:0006139,nucleobase-containing compound metabolic…	PF00076.25:RNA recognition motif. (a.k.a. RRM, RBD, or RNP domain)	--	--	--
LOC108984073	1	30.6548	29.0003	29.5931	32.6652	54.3208	57.004	60.3238	66.6185	56.2669	NC_049910.1	4142066	4145945	+	LOC108984073	--	K12133 MYB-related transcription factor LHY | (RefSeq) protein LHY-like (A)	ko04712: Circadian rhythm - plant	protein REVEILLE 1-like isoform X1 [Juglans regia]	RVE1_ARATH RecName: Full=Protein REVEILLE 1;	A0A2I4DWB9_JUGRE SubName: Full=protein REVEILLE 1-like isoform X1 {ECO:0000313|RefSeq:XP_018811446.1};	Zuotin and related molecular chaperones (DnaJ superfamily), contains DNA-binding domains	GO:0005634,nucleus; GO:0003677,DNA binding; GO:0003700,DNA-binding transcription factor activity; GO:0009734,auxin-activated signaling pathway; GO:0007623,circadian rhythm; GO:0010600,regulation of auxin biosynthetic process; GO:0006355,regulation of DNA-templated transcription; GO:0003674,molecular_function; GO:0003676,nucleic acid binding; GO:0005488,binding; GO:0097159,organic cyclic compound …	PF00249.34:Myb-like DNA-binding domain	MYB-related	TF	MYB->MYB-related
LOC108984081	1	4.0946	3.8602	6.9997	24.2219	31.1457	21.5794	34.5628	25.8368	27.1947	NC_049910.1	845407	847959	-	LOC108984081	--	--	--	hypothetical protein F2P56_021203, partial [Juglans regia]	--	A0A833TXM9_JUGRE SubName: Full=Uncharacterized protein {ECO:0000313|EMBL:KAF5457070.1}; Flags: Fragment;	--	--	PF04720.15:PDDEXK-like family of unknown function	--	--	--
LOC108984175	1	0.5386	1.1669	0.5447	3.4638	5.8801	3.5196	6.5261	4.6253	5.75	NC_049903.1	5726154	5726992	+	LOC108984175	--	K09286 EREBP-like factor | (RefSeq) ethylene-responsive transcription factor 3-like (A)	--	ethylene-responsive transcription factor 12-like [Juglans regia]	ERF81_ARATH RecName: Full=Ethylene-responsive transcription factor 12; Short=AtERF12; AltName: Full=Ethylene-responsive element-binding factor 12; Short=EREBP-12;	A0A2I4DWR1_JUGRE SubName: Full=ethylene-responsive transcription factor 12-like {ECO:0000313|RefSeq:XP_018811587.1};	--	GO:0005634,nucleus; GO:0003677,DNA binding; GO:0003700,DNA-binding transcription factor activity; GO:0006952,defense response; GO:0009873,ethylene-activated signaling pathway; GO:0003674,molecular_function; GO:0003676,nucleic acid binding; GO:0005488,binding; GO:0097159,organic cyclic compound binding; GO:1901363,heterocyclic compound binding; GO:0140110,transcription regulator activity; GO:00069…	PF00847.23:AP2 domain	AP2/ERF-ERF	TF	AP2/ERF->AP2/ERF-ERF
LOC108984250	1	0.1614	0.0728	0.1632	0.4892	0.3239	0.4465	0.6952	0.5641	0.5701	NC_049902.1	36184571	36187906	+	LOC108984250	--	--	--	CASP-like protein 2D1 isoform X1 [Juglans regia]	CSPL3_VITVI RecName: Full=CASP-like protein 2D1; Short=VvCASPL2D1;	A0A2I4DX11_JUGRE RecName: Full=CASP-like protein {ECO:0000256|RuleBase:RU361233};	--	GO:0016021,integral component of membrane; GO:0005886,plasma membrane; GO:0051539,4 iron, 4 sulfur cluster binding; GO:0003674,molecular_function; GO:0005488,binding; GO:0051536,iron-sulfur cluster binding; GO:0051540,metal cluster binding; GO:0005575,cellular_component; GO:0016020,membrane; GO:0031224,intrinsic component of membrane; GO:0110165,cellular anatomical entity; GO:0071944,cell periphe…	PF04535.15:Casparian strip membrane protein domain	--	--	--
LOC108984436	1	17.6403	17.258	15.0599	26.4963	43.5566	43.7155	41.8566	44.1193	43.1312	NC_049902.1	31410373	31412896	+	LOC108984436	--	K09419 heat shock transcription factor, other eukaryote | (RefSeq) heat stress transcription factor B-2b (A)	--	heat stress transcription factor B-2b [Juglans regia]	HFB2B_ARATH RecName: Full=Heat stress transcription factor B-2b; Short=AtHsfB2b; AltName: Full=AtHsf-11; AltName: Full=Heat shock factor protein 7; Short=HSF 7; AltName: Full=Heat shock transcription factor 7; Short=HSTF 7;	A0A2I4DXR4_JUGRE SubName: Full=heat stress transcription factor B-2b {ECO:0000313|RefSeq:XP_018811948.1};	Heat shock transcription factor	GO:0005634,nucleus; GO:0003700,DNA-binding transcription factor activity; GO:0000978,RNA polymerase II cis-regulatory region sequence-specific DNA binding; GO:0071456,cellular response to hypoxia; GO:0045892,negative regulation of DNA-templated transcription; GO:0006357,regulation of transcription by RNA polymerase II; GO:0003674,molecular_function; GO:0140110,transcription regulator activity; GO…	PF00447.20:HSF-type DNA-binding	HSF	TF	HSF
LOC108984475	1	0.2513	0.8572	0.2824	0.9422	1.3751	0.8536	1.4281	1.2829	0.877	NC_049916.1	21241692	21243835	+	LOC108984475	--	--	--	uncharacterized protein LOC108984475 [Juglans regia]	PXL2C_ARATH RecName: Full=Thioredoxin-like protein AAED1, chloroplastic; AltName: Full=AhpC/TSA antioxidant enzyme domain-containing protein 1; Flags: Precursor;	A0A2I4DXW1_JUGRE SubName: Full=uncharacterized protein LOC108984475 {ECO:0000313|RefSeq:XP_018811993.2};	Uncharacterized conserved protein	GO:0009507,chloroplast; GO:0016209,antioxidant activity; GO:0003674,molecular_function; GO:0005575,cellular_component; GO:0005622,intracellular anatomical structure; GO:0005737,cytoplasm; GO:0009536,plastid; GO:0043226,organelle; GO:0043227,membrane-bounded organelle; GO:0043229,intracellular organelle; GO:0043231,intracellular membrane-bounded organelle; GO:0110165,cellular anatomical entity	PF13911.9:AhpC/TSA antioxidant enzyme	--	--	--
LOC108984564	1	0.2058	0.2654	0.3568	0.31	0.4091	1.0226	0.719	0.8514	0.6154	NC_049901.1	4628314	4630832	-	LOC108984564	--	--	--	squamosa promoter-binding-like protein 16 [Juglans regia]	SP13A_ARATH RecName: Full=Squamosa promoter-binding-like protein 13A;	A0A2I4DY92_JUGRE SubName: Full=squamosa promoter-binding-like protein 16 {ECO:0000313|RefSeq:XP_018812113.1};	--	GO:0005634,nucleus; GO:0003677,DNA binding; GO:0003700,DNA-binding transcription factor activity; GO:0046872,metal ion binding; GO:0048653,anther development; GO:0006355,regulation of DNA-templated transcription; GO:0003674,molecular_function; GO:0003676,nucleic acid binding; GO:0005488,binding; GO:0097159,organic cyclic compound binding; GO:1901363,heterocyclic compound binding; GO:0140110,trans…	PF03110.17:SBP domain	SBP	TF	SBP
LOC108984611	1	3465.62	3021.23	2404.06	2340.31	6640.75	4900.68	5166.51	5588.61	6703.95	NC_049907.1	41239923	41243280	+	LOC108984611	--	--	--	hypothetical protein F2P56_016066, partial [Juglans regia]	VCL2_JUGRE RecName: Full=Vicilin Jug r 2.0101 {ECO:0000305}; AltName: Full=7S globulin {ECO:0000303|PubMed:10589017, ECO:0000303|PubMed:22042002, ECO:0000303|PubMed:25388987}; AltName: Full=7S seed storage protein {ECO:0000303|PubMed:10589017, ECO:0000303|PubMed:25388987}; AltName: Full=Allergen Jug r 2 {ECO:0000303|PubMed:10589017, ECO:0000303|PubMed:21883278, ECO:0000303|PubMed:22042002, ECO:00…	A0A833XHI2_JUGRE SubName: Full=Uncharacterized protein {ECO:0000313|EMBL:KAF5466111.1};	--	GO:0005507,copper ion binding; GO:0045735,nutrient reservoir activity; GO:0003674,molecular_function; GO:0005488,binding; GO:0043167,ion binding; GO:0043169,cation binding; GO:0046872,metal ion binding; GO:0046914,transition metal ion binding	PF00190.25:Cupin	--	--	--
LOC108984658	1	0.5383	0.4092	0.6303	0.8065	1.0917	1.3736	2.0471	0.9053	1.4827	NC_049913.1	35774298	35775990	-	LOC108984658	--	--	--	uncharacterized protein LOC108984658 [Juglans regia]	--	A0A2I4DYL2_JUGRE SubName: Full=uncharacterized protein LOC108984658 {ECO:0000313|RefSeq:XP_018812231.1};	--	--	PF05633.14:Protein ROH1-like	--	--	--
LOC108984741	1	8.7971	4.8478	0.6355	9.7572	12.7797	17.7022	17.8451	17.114	28.2226	NC_049906.1	16826628	16827418	-	LOC108984741	--	K13993 HSP20 family protein | (RefSeq) 17.1 kDa class II heat shock protein (A)	ko04141: Protein processing in endoplasmic reticulum	18.8 kDa class II heat shock protein-like [Juglans regia]	HSP22_IPONI RecName: Full=18.8 kDa class II heat shock protein;	A0A6P9EX40_JUGRE SubName: Full=18.8 kDa class II heat shock protein-like {ECO:0000313|RefSeq:XP_035547142.1};	Molecular chaperone (small heat-shock protein Hsp26/Hsp42)	GO:0005737,cytoplasm; GO:0005575,cellular_component; GO:0005622,intracellular anatomical structure; GO:0110165,cellular anatomical entity	PF00011.24:Hsp20/alpha crystallin family	--	--	--
LOC108984742	1	189.638	149.744	204.079	566.225	570.582	565.717	921.967	606.143	586.432	NC_049906.1	16823567	16824541	-	LOC108984742	--	K13993 HSP20 family protein | (RefSeq) 17.1 kDa class II heat shock protein (A)	ko04141: Protein processing in endoplasmic reticulum	17.1 kDa class II heat shock protein [Juglans regia]	HSP21_SOYBN RecName: Full=17.9 kDa class II heat shock protein;	A0A2I4DYV9_JUGRE SubName: Full=17.1 kDa class II heat shock protein {ECO:0000313|RefSeq:XP_018812332.1};	Molecular chaperone (small heat-shock protein Hsp26/Hsp42)	GO:0005737,cytoplasm; GO:0043621,protein self-association; GO:0051082,unfolded protein binding; GO:0051259,protein complex oligomerization; GO:0006457,protein folding; GO:0009408,response to heat; GO:0042542,response to hydrogen peroxide; GO:0009651,response to salt stress; GO:0003674,molecular_function; GO:0005488,binding; GO:0005515,protein binding; GO:0008150,biological_process; GO:0009987,cel…	PF00011.24:Hsp20/alpha crystallin family	--	--	--
LOC108984764	1	20.215	20.6725	18.7527	29.4924	31.5054	29.0917	38.066	34.3802	32.2542	NC_049910.1	35160986	35166368	+	LOC108984764	--	K12126 phytochrome-interacting factor 3 | (RefSeq) transcription factor PIF3-like isoform X1 (A)	ko04075: Plant hormone signal transduction; ko04712: Circadian rhythm - plant	transcription factor UNE12-like [Juglans regia]	UNE12_ARATH RecName: Full=Transcription factor UNE12; AltName: Full=Basic helix-loop-helix protein 59; Short=AtbHLH59; Short=bHLH 59; AltName: Full=Protein UNFERTILIZED EMBRYO SAC 12; AltName: Full=Transcription factor EN 93; AltName: Full=bHLH transcription factor bHLH059;	A0A2I4DYZ2_JUGRE SubName: Full=transcription factor UNE12-like {ECO:0000313|RefSeq:XP_018812362.1};	--	GO:0005634,nucleus; GO:0003700,DNA-binding transcription factor activity; GO:0000981,DNA-binding transcription factor activity, RNA polymerase II-specific; GO:0046983,protein dimerization activity; GO:0000978,RNA polymerase II cis-regulatory region sequence-specific DNA binding; GO:0009567,double fertilization forming a zygote and endosperm; GO:0031347,regulation of defense response; GO:0010468,r…	PF00010.29:Helix-loop-helix DNA-binding domain	bHLH	TF	bHLH
LOC108984770	1	2.9848	3.3995	4.5282	5.5437	6.1688	5.1064	6.7641	6.2367	6.8254	NC_049903.1	709585	714669	-	LOC108984770	--	K02527 3-deoxy-D-manno-octulosonic-acid transferase [EC:2.4.99.12 2.4.99.13 2.4.99.14 2.4.99.15] | (RefSeq) probable 3-deoxy-D-manno-octulosonic acid transferase, mitochondrial (A)	ko01100: Metabolic pathways	probable 3-deoxy-D-manno-octulosonic acid transferase, mitochondrial [Juglans regia]	KDTA_ARATH RecName: Full=Probable 3-deoxy-D-manno-octulosonic acid transferase, mitochondrial; Short=AtKdtA; Short=Kdo transferase A; EC=2.4.99.12; EC=2.4.99.13; AltName: Full=Bifunctional Kdo transferase; AltName: Full=Kdo-lipid IV(A) 3-deoxy-D-manno-octulosonic acid transferase; AltName: Full=Lipid IV(A) 3-deoxy-D-manno-octulosonic acid transferase; Flags: Precursor;	A0A2I4DYY8_JUGRE RecName: Full=Lipid IV(A) 3-deoxy-D-manno-octulosonic acid transferase {ECO:0000256|ARBA:ARBA00012621}; EC=2.4.99.12 {ECO:0000256|ARBA:ARBA00012621}; AltName: Full=Lipid IV(A) 3-deoxy-D-manno-octulosonic acid transferase {ECO:0000256|ARBA:ARBA00031445};	--	GO:0005739,mitochondrion; GO:0005886,plasma membrane; GO:0043842,Kdo transferase activity; GO:0016740,transferase activity; GO:0036104,Kdo2-lipid A biosynthetic process; GO:0009245,lipid A biosynthetic process; GO:0003674,molecular_function; GO:0003824,catalytic activity; GO:0016757,glycosyltransferase activity; GO:0005975,carbohydrate metabolic process; GO:0006082,organic acid metabolic process;…	PF04413.19:3-Deoxy-D-manno-octulosonic-acid transferase (kdotransferase)	--	--	--
LOC108984836	1	12.8882	13.3569	14.3077	22.8358	24.2447	24.4367	34.6332	26.7317	27.6597	NC_049903.1	4940973	4950525	-	LOC108984836	--	K22565 COMM domain containing 9 | (RefSeq) uncharacterized protein LOC108994618 (A)	--	uncharacterized protein LOC108984836 isoform X1 [Juglans regia]	FRS3_ARATH RecName: Full=Protein FAR1-RELATED SEQUENCE 3;	A0A6P9ELF4_JUGRE SubName: Full=uncharacterized protein LOC108984836 isoform X1 {ECO:0000313|RefSeq:XP_035544823.1};	--	GO:0005634,nucleus; GO:0009506,plasmodesma; GO:0008270,zinc ion binding; GO:0006355,regulation of DNA-templated transcription; GO:0003674,molecular_function; GO:0005488,binding; GO:0043167,ion binding; GO:0043169,cation binding; GO:0046872,metal ion binding; GO:0046914,transition metal ion binding; GO:0006139,nucleobase-containing compound metabolic process; GO:0006351,DNA-templated transcription…	PF07258.17:COMM domain	--	--	--
LOC108984873	1	1.1676	1.792	0.5904	3.3238	2.6246	3.9382	5.0622	3.7312	2.1999	NC_049913.1	11070989	11071375	+	LOC108984873	--	--	--	CLAVATA3/ESR (CLE)-related protein 10-like [Juglans regia]	CLE10_ARATH RecName: Full=CLAVATA3/ESR (CLE)-related protein 10 {ECO:0000303|PubMed:16489133}; Contains: RecName: Full=CLE10p {ECO:0000303|PubMed:16489133}; Flags: Precursor;	A0A2I4DZC4_JUGRE SubName: Full=CLAVATA3/ESR (CLE)-related protein 10-like {ECO:0000313|RefSeq:XP_018812503.1};	--	GO:0048046,apoplast; GO:0005615,extracellular space; GO:0033612,receptor serine/threonine kinase binding; GO:0045168,cell-cell signaling involved in cell fate commitment; GO:0010078,maintenance of root meristem identity; GO:0010088,phloem development; GO:0045595,regulation of cell differentiation; GO:0003674,molecular_function; GO:0005102,signaling receptor binding; GO:0005488,binding; GO:0005515…	--	--	--	--
LOC108985117	1	49.4238	60.9429	69.9349	72.0855	97.2587	106.288	126.24	95.0858	101.355	NC_049904.1	32635480	32639248	-	LOC108985117	--	K12900 serine/arginine-rich splicing factor 10 | (RefSeq) serine/arginine-rich SC35-like splicing factor SCL33 isoform X1 (A)	ko03040: Spliceosome	serine/arginine-rich SC35-like splicing factor SCL33 isoform X1 [Juglans regia]	SRC33_ARATH RecName: Full=Serine/arginine-rich SC35-like splicing factor SCL33; Short=At-SCL33; Short=AtSCL33; AltName: Full=SC35-like splicing factor 33; AltName: Full=Serine/arginine-rich splicing factor 33;	A0A2I4E0B0_JUGRE SubName: Full=serine/arginine-rich SC35-like splicing factor SCL33 isoform X1 {ECO:0000313|RefSeq:XP_018812831.1};	FOG: RRM domain	GO:0005737,cytoplasm; GO:0035061,interchromatin granule; GO:0016607,nuclear speck; GO:0005730,nucleolus; GO:0005886,plasma membrane; GO:0005681,spliceosomal complex; GO:0042802,identical protein binding; GO:0003723,RNA binding; GO:0000398,mRNA splicing, via spliceosome; GO:0008380,RNA splicing; GO:0003674,molecular_function; GO:0005488,binding; GO:0005515,protein binding; GO:0003676,nucleic acid …	PF00076.25:RNA recognition motif. (a.k.a. RRM, RBD, or RNP domain)	--	--	--
LOC108985140	1	0.3523	0.8111	0.6592	6.1665	6.8261	7.9658	11.4175	9.9748	8.8693	NC_049908.1	1247619	1250663	+	LOC108985140	--	K13430 serine/threonine-protein kinase PBS1 [EC:2.7.11.1] | (RefSeq) probable serine/threonine-protein kinase PBL7 (A)	ko04626: Plant-pathogen interaction	probable L-type lectin-domain containing receptor kinase S.5 [Juglans regia]	LRKS5_ARATH RecName: Full=Probable L-type lectin-domain containing receptor kinase S.5; Short=LecRK-S.5; EC=2.7.11.1; Flags: Precursor;	A0A2I4E0E5_JUGRE SubName: Full=probable L-type lectin-domain containing receptor kinase S.5 {ECO:0000313|RefSeq:XP_018812869.1};	--	GO:0016021,integral component of membrane; GO:0005886,plasma membrane; GO:0005524,ATP binding; GO:0030246,carbohydrate binding; GO:0106310,protein serine kinase activity; GO:0004675,transmembrane receptor protein serine/threonine kinase activity; GO:0042742,defense response to bacterium; GO:0002229,defense response to oomycetes; GO:0006468,protein phosphorylation; GO:0000166,nucleotide binding; G…	PF00069.28:Protein kinase domain	--	--	--
LOC108985205	1	18.8164	22.1071	26.7473	37.0424	31.371	30.837	39.0287	39.3065	39.9312	NC_049912.1	14266303	14273003	-	LOC108985205	--	K13436 pto-interacting protein 1 [EC:2.7.11.1] | (RefSeq) PTI1-like tyrosine-protein kinase 3 (A)	ko04626: Plant-pathogen interaction	hypothetical protein F2P56_027059 [Juglans regia]	PTI13_ARATH RecName: Full=PTI1-like tyrosine-protein kinase 3; Short=PTI1-3; EC=2.7.10.2;	A0A833WJ56_JUGRE RecName: Full=Protein kinase domain-containing protein {ECO:0000259|PROSITE:PS50011};	Serine/threonine protein kinase	GO:0005829,cytosol; GO:0005886,plasma membrane; GO:0005524,ATP binding; GO:0004715,non-membrane spanning protein tyrosine kinase activity; GO:0019901,protein kinase binding; GO:0010375,stomatal complex patterning; GO:0000166,nucleotide binding; GO:0003674,molecular_function; GO:0005488,binding; GO:0017076,purine nucleotide binding; GO:0030554,adenyl nucleotide binding; GO:0032553,ribonucleotide b…	PF07714.20:Protein tyrosine and serine/threonine kinase	--	--	--
LOC108985259	1	0.1039	0.0938	0.0525	0.4928	0.6949	0.5474	0.8372	1.0373	0.4621	NC_049902.1	37092156	37094026	+	LOC108985259	--	--	--	uncharacterized protein LOC108985259 [Juglans regia]	--	A0A2I4E0W2_JUGRE SubName: Full=uncharacterized protein LOC108985259 {ECO:0000313|RefSeq:XP_018813021.1, ECO:0000313|RefSeq:XP_018813029.1};	--	GO:0016021,integral component of membrane; GO:0005575,cellular_component; GO:0016020,membrane; GO:0031224,intrinsic component of membrane; GO:0110165,cellular anatomical entity	--	--	--	--
LOC108985352	1	91.9311	88.9001	75.8249	140.033	177.346	191.977	328.507	166.002	171.258	NC_049909.1	21310022	21311483	-	LOC108985352	--	K13993 HSP20 family protein | (RefSeq) small heat shock protein, chloroplastic-like (A)	ko04141: Protein processing in endoplasmic reticulum	small heat shock protein, chloroplastic-like [Juglans regia]	HS23C_OXYRB RecName: Full=Small heat shock protein, chloroplastic; Flags: Precursor;	A0A2I4E198_JUGRE SubName: Full=small heat shock protein, chloroplastic-like {ECO:0000313|RefSeq:XP_018813172.1};	Molecular chaperone (small heat-shock protein Hsp26/Hsp42)	GO:0009570,chloroplast stroma; GO:0005575,cellular_component; GO:0005622,intracellular anatomical structure; GO:0005737,cytoplasm; GO:0009507,chloroplast; GO:0009532,plastid stroma; GO:0009536,plastid; GO:0043226,organelle; GO:0043227,membrane-bounded organelle; GO:0043229,intracellular organelle; GO:0043231,intracellular membrane-bounded organelle; GO:0110165,cellular anatomical entity	PF00011.24:Hsp20/alpha crystallin family	--	--	--
LOC108985464	1	61.2448	76.5668	59.4254	76.9152	138.649	132.718	161.247	119.916	121.335	NC_049916.1	22289243	22290666	-	LOC108985464	--	--	--	uncharacterized protein LOC108985464 [Juglans regia]	--	A0A2I4E1P4_JUGRE SubName: Full=uncharacterized protein LOC108985464 {ECO:0000313|RefSeq:XP_018813312.2};	--	GO:0016021,integral component of membrane; GO:0005575,cellular_component; GO:0016020,membrane; GO:0031224,intrinsic component of membrane; GO:0110165,cellular anatomical entity	--	--	--	--
LOC108985695	1	4.3285	3.2724	5.054	8.8679	8.0988	7.1961	10.6412	10.7187	8.73	NC_049903.1	1354418	1359995	-	LOC108985695	--	K10740 replication factor A3 | (RefSeq) replication protein A 14 kDa subunit B-like (A)	ko03030: DNA replication; ko03420: Nucleotide excision repair; ko03430: Mismatch repair; ko03440: Homologous recombination	replication protein A 14 kDa subunit B-like [Juglans regia]	RFA3B_ARATH RecName: Full=Replication protein A 14 kDa subunit B; Short=AtRPA14B; AltName: Full=Replication factor A protein 3B; AltName: Full=Replication protein A 3B;	A0A2I4E2L0_JUGRE SubName: Full=replication protein A 14 kDa subunit B-like {ECO:0000313|RefSeq:XP_018813638.2, ECO:0000313|RefSeq:XP_018813639.2};	--	GO:0031981,nuclear lumen; GO:0003677,DNA binding; GO:0006310,DNA recombination; GO:0006281,DNA repair; GO:0006260,DNA replication; GO:0003674,molecular_function; GO:0003676,nucleic acid binding; GO:0005488,binding; GO:0097159,organic cyclic compound binding; GO:1901363,heterocyclic compound binding; GO:0006139,nucleobase-containing compound metabolic process; GO:0006259,DNA metabolic process; GO:…	PF08661.14:Replication factor A protein 3	--	--	--
LOC108985715	1	25.8787	32.4229	29.7939	44.3004	58.857	49.5449	83.3084	50.3982	55.4663	NC_049903.1	1257010	1259265	-	LOC108985715	--	K22063 iron-sulfur cluster assembly 1 | (RefSeq) iron-sulfur assembly protein IscA-like 1, mitochondrial isoform X1 (A)	--	hypothetical protein F2P56_005803, partial [Juglans regia]	ISAM1_ARATH RecName: Full=Iron-sulfur assembly protein IscA-like 1, mitochondrial; Flags: Precursor;	A0A833XYB6_JUGRE RecName: Full=Fe-S_biosyn domain-containing protein {ECO:0000259|Pfam:PF01521}; Flags: Fragment;	Fe-S cluster biosynthesis protein ISA1 (contains a HesB-like domain)	GO:0005737,cytoplasm; GO:0005739,mitochondrion; GO:0051537,2 iron, 2 sulfur cluster binding; GO:0046872,metal ion binding; GO:0016226,iron-sulfur cluster assembly; GO:0097428,protein maturation by iron-sulfur cluster transfer; GO:0003674,molecular_function; GO:0005488,binding; GO:0051536,iron-sulfur cluster binding; GO:0051540,metal cluster binding; GO:0043167,ion binding; GO:0043169,cation bindi…	PF01521.23:Iron-sulphur cluster biosynthesis	--	--	--
LOC108985827	1	0.632	1.569	0.6392	3.9979	3.0441	3.4139	4.391	6.4688	4.2997	NC_049907.1	43941193	43941978	-	LOC108985827	--	--	--	membrane-associated progesterone-binding protein 4 [Juglans microcarpa x Juglans regia]	MAPR4_ARATH RecName: Full=Membrane-associated progesterone-binding protein 4 {ECO:0000303|Ref.7}; Short=AtMAPR4 {ECO:0000303|Ref.7};	A0A6P9EXA6_JUGRE SubName: Full=membrane-associated progesterone-binding protein 4-like {ECO:0000313|RefSeq:XP_035547212.1};	Predicted heme/steroid binding protein	GO:0012505,endomembrane system; GO:0016021,integral component of membrane; GO:0016020,membrane; GO:0005496,steroid binding; GO:0003674,molecular_function; GO:0005488,binding; GO:0008289,lipid binding; GO:0097159,organic cyclic compound binding; GO:0005575,cellular_component; GO:0110165,cellular anatomical entity; GO:0031224,intrinsic component of membrane	--	--	--	--
LOC108985874	1	4.6774	6.1018	5.4097	8.07	11.0197	9.6953	10.8975	10.1915	10.1903	NC_049902.1	2287003	2289939	-	LOC108985874	--	--	--	plant intracellular Ras-group-related LRR protein 9-like [Juglans regia]	PIRL1_ARATH RecName: Full=Plant intracellular Ras-group-related LRR protein 1;	A0A2I4E3A8_JUGRE SubName: Full=plant intracellular Ras-group-related LRR protein 9-like {ECO:0000313|RefSeq:XP_018813877.1};	FOG: Leucine rich repeat	GO:0055046,microgametogenesis; GO:0009555,pollen development; GO:0007275,multicellular organism development; GO:0008150,biological_process; GO:0032501,multicellular organismal process; GO:0032502,developmental process; GO:0048229,gametophyte development; GO:0048856,anatomical structure development	PF13855.9:Leucine rich repeat	--	--	--
LOC108985879	1	19.9985	19.5761	22.1996	41.7974	29.0487	41.3644	59.2049	34.8504	28.8701	NC_049907.1	6537607	6538625	-	LOC108985879	--	--	--	BON1-associated protein 2-like [Juglans regia]	BAP2_ARATH RecName: Full=BON1-associated protein 2; AltName: Full=Protein BON1-ASSOCIATED PROTEIN 1-LIKE;	A0A2I4E3A5_JUGRE SubName: Full=BON1-associated protein 2-like {ECO:0000313|RefSeq:XP_018813884.1};	--	GO:0016020,membrane; GO:0006952,defense response; GO:0006950,response to stress; GO:0008150,biological_process; GO:0050896,response to stimulus; GO:0005575,cellular_component; GO:0110165,cellular anatomical entity	PF00168.33:C2 domain	--	--	--
LOC108985972	1	0.1114	0.0755	0.0282	1.0574	2.0874	1.2039	3.4996	0.8624	1.5163	NC_049901.1	105883	108176	-	LOC108985972	--	K01166 ribonuclease T2 [EC:4.6.1.19] | (RefSeq) extracellular ribonuclease LE-like isoform X1 (A)	--	extracellular ribonuclease LE-like isoform X1 [Juglans regia]	RNLE_SOLLC RecName: Full=Extracellular ribonuclease LE; Short=RNase LE; EC=4.6.1.19; Flags: Precursor;	A0A2I4E3N6_JUGRE RecName: Full=Ribonuclease T(2) {ECO:0000256|ARBA:ARBA00012571}; EC=4.6.1.19 {ECO:0000256|ARBA:ARBA00012571};	Ribonuclease, T2 family	GO:0005576,extracellular region; GO:0005615,extracellular space; GO:0004521,endoribonuclease activity; GO:0033897,ribonuclease T2 activity; GO:0003723,RNA binding; GO:0006401,RNA catabolic process; GO:0003674,molecular_function; GO:0003824,catalytic activity; GO:0004518,nuclease activity; GO:0004519,endonuclease activity; GO:0004540,ribonuclease activity; GO:0016787,hydrolase activity; GO:0016788…	PF00445.21:Ribonuclease T2 family	--	--	--
LOC108986048	1	2.8613	4.2705	4.4495	5.8767	6.2495	6.2934	7.2077	10.5212	7.4962	NC_049910.1	33986185	33991179	-	LOC108986048	--	K05016 chloride channel 7 | (RefSeq) putative chloride channel-like protein CLC-g (A)	--	putative chloride channel-like protein CLC-g [Juglans regia]	CLCG_ARATH RecName: Full=Putative chloride channel-like protein CLC-g; AltName: Full=CBS domain-containing protein CBSCLC6;	A0A2I4E3X7_JUGRE RecName: Full=Chloride channel protein {ECO:0000256|RuleBase:RU361221};	Cl- channel CLC-7 and related proteins (CLC superfamily)	GO:0034707,chloride channel complex; GO:0043231,intracellular membrane-bounded organelle; GO:0009705,plant-type vacuole membrane; GO:0015108,chloride transmembrane transporter activity; GO:0005247,voltage-gated chloride channel activity; GO:0034765,regulation of ion transmembrane transport; GO:0003674,molecular_function; GO:0005215,transporter activity; GO:0008509,anion transmembrane transporter …	PF00654.23:Voltage gated chloride channel	--	--	--
LOC108986082	1	64.4127	67.1625	83.1578	146.448	124.666	117.549	129.628	149.499	148.12	NC_049903.1	3023977	3026056	-	LOC108986082	--	--	--	zinc finger A20 and AN1 domain-containing stress-associated protein 8-like [Juglans regia]	SAP8_ORYSI RecName: Full=Zinc finger A20 and AN1 domain-containing stress-associated protein 8; Short=OsSAP8; AltName: Full=Stress-associated protein 3;	A0A2I4E422_JUGRE SubName: Full=zinc finger A20 and AN1 domain-containing stress-associated protein 8-like {ECO:0000313|RefSeq:XP_018814149.1};	Predicted Zn-finger protein	GO:0003677,DNA binding; GO:0008270,zinc ion binding; GO:0003674,molecular_function; GO:0003676,nucleic acid binding; GO:0005488,binding; GO:0097159,organic cyclic compound binding; GO:1901363,heterocyclic compound binding; GO:0043167,ion binding; GO:0043169,cation binding; GO:0046872,metal ion binding; GO:0046914,transition metal ion binding	PF01754.19:A20-like zinc finger	--	--	--
LOC108986102	1	5.06	5.2628	5.4768	10.1398	10.5159	13.7861	15.264	16.4007	12.947	NC_049907.1	5805496	5812353	-	LOC108986102	--	K01792 glucose-6-phosphate 1-epimerase [EC:5.1.3.15] | (RefSeq) putative glucose-6-phosphate 1-epimerase isoform X1 (A)	ko00010: Glycolysis / Gluconeogenesis; ko01100: Metabolic pathways; ko01110: Biosynthesis of secondary metabolites	putative glucose-6-phosphate 1-epimerase isoform X1 [Juglans regia]	AAPC_CENCI RecName: Full=Putative glucose-6-phosphate 1-epimerase {ECO:0000250|UniProtKB:Q03161}; EC=5.1.3.15 {ECO:0000250|UniProtKB:Q03161}; AltName: Full=Putative D-hexose-6-phosphate mutarotase {ECO:0000250|UniProtKB:Q03161}; AltName: Full=Putative apospory-associated protein C;	A0A2I4E487_JUGRE RecName: Full=Glucose-6-phosphate 1-epimerase {ECO:0000256|ARBA:ARBA00012083, ECO:0000256|PIRNR:PIRNR016020}; EC=5.1.3.15 {ECO:0000256|ARBA:ARBA00012083, ECO:0000256|PIRNR:PIRNR016020};	Uncharacterized enzymes related to aldose 1-epimerase	GO:0030246,carbohydrate binding; GO:0047938,glucose-6-phosphate 1-epimerase activity; GO:0005975,carbohydrate metabolic process; GO:0003674,molecular_function; GO:0005488,binding; GO:0003824,catalytic activity; GO:0016853,isomerase activity; GO:0016854,racemase and epimerase activity; GO:0016857,racemase and epimerase activity, acting on carbohydrates and derivatives; GO:0008150,biological_proces…	PF01263.23:Aldose 1-epimerase	--	--	--
LOC108986136	1	22.7048	28.5703	23.4785	58.5531	57.7775	50.5322	57.0761	68.217	63.1617	NC_049902.1	37813652	37818279	+	LOC108986136	--	K18835 WRKY transcription factor 2 | (RefSeq) probable WRKY transcription factor 2 (A)	ko04626: Plant-pathogen interaction	probable WRKY transcription factor 2 [Juglans regia]	WRKY2_ARATH RecName: Full=Probable WRKY transcription factor 2 {ECO:0000303|Ref.1}; AltName: Full=WRKY DNA-binding protein 2 {ECO:0000303|Ref.1};	A0A2I4E479_JUGRE SubName: Full=probable WRKY transcription factor 2 {ECO:0000313|RefSeq:XP_018814204.1};	--	GO:0005634,nucleus; GO:0003700,DNA-binding transcription factor activity; GO:0046872,metal ion binding; GO:0000976,transcription cis-regulatory region binding; GO:0030010,establishment of cell polarity; GO:0009942,longitudinal axis specification; GO:0009555,pollen development; GO:0006355,regulation of DNA-templated transcription; GO:0003674,molecular_function; GO:0140110,transcription regulator a…	PF03106.18:WRKY DNA -binding domain	WRKY	TF	WRKY
LOC108986274	1	18.4866	23.3538	20.0521	26.9493	32.3498	30.4573	33.3893	41.7126	37.7898	NC_049903.1	34353435	34365985	-	LOC108986274	--	K09287 RAV-like factor | (RefSeq) B3 domain-containing transcription repressor VAL2 isoform X1 (A)	--	B3 domain-containing transcription repressor VAL2 isoform X1 [Juglans regia]	Y7797_ORYSJ RecName: Full=B3 domain-containing protein Os07g0679700;	A0A2I4E4R6_JUGRE SubName: Full=B3 domain-containing transcription repressor VAL2 isoform X1 {ECO:0000313|RefSeq:XP_018814385.1};	--	GO:0005634,nucleus; GO:0003677,DNA binding; GO:0008270,zinc ion binding; GO:0003674,molecular_function; GO:0003676,nucleic acid binding; GO:0005488,binding; GO:0097159,organic cyclic compound binding; GO:1901363,heterocyclic compound binding; GO:0043167,ion binding; GO:0043169,cation binding; GO:0046872,metal ion binding; GO:0046914,transition metal ion binding; GO:0005575,cellular_component; GO:…	PF02362.24:B3 DNA binding domain	B3	TF	B3->B3
LOC108986286	1	0.3936	1.4776	0.7753	1.0922	1.6189	1.8343	1.8195	1.8414	1.453	NC_049903.1	34550020	34553285	-	LOC108986286	--	--	--	BTB/POZ domain-containing protein At3g08570 [Juglans regia]	Y3857_ARATH RecName: Full=BTB/POZ domain-containing protein At3g08570;	A0A2I4E4T5_JUGRE SubName: Full=BTB/POZ domain-containing protein At3g08570 {ECO:0000313|RefSeq:XP_018814405.2};	--	GO:0016567,protein ubiquitination; GO:0006807,nitrogen compound metabolic process; GO:0008150,biological_process; GO:0008152,metabolic process; GO:0019538,protein metabolic process; GO:0032446,protein modification by small protein conjugation; GO:0036211,protein modification process; GO:0043170,macromolecule metabolic process; GO:0043412,macromolecule modification; GO:0044238,primary metabolic pr…	PF03000.17:NPH3 family	--	--	--
LOC108986287	1	0.8118	0.8679	1.2964	3.6266	5.214	4.211	5.1777	4.7578	5.0316	NC_049903.1	34477509	34481350	+	LOC108986287	--	K08819 cyclin-dependent kinase 12/13 [EC:2.7.11.22 2.7.11.23] | (RefSeq) probable serine/threonine-protein kinase At1g54610 isoform X1 (A)	--	serine/threonine-protein kinase STN8, chloroplastic [Juglans regia]	STN8_ARATH RecName: Full=Serine/threonine-protein kinase STN8, chloroplastic; EC=2.7.11.1; AltName: Full=Protein STATE TRANSITION 8; Flags: Precursor;	A0A2I4E4S9_JUGRE SubName: Full=serine/threonine-protein kinase STN8, chloroplastic {ECO:0000313|RefSeq:XP_018814407.1, ECO:0000313|RefSeq:XP_018814408.1};	Protein kinase PCTAIRE and related kinases	GO:0009507,chloroplast; GO:0009534,chloroplast thylakoid; GO:0009579,thylakoid; GO:0005524,ATP binding; GO:0004672,protein kinase activity; GO:0106310,protein serine kinase activity; GO:0004674,protein serine/threonine kinase activity; GO:0042549,photosystem II stabilization; GO:0006468,protein phosphorylation; GO:0000166,nucleotide binding; GO:0003674,molecular_function; GO:0005488,binding; GO:0…	PF00069.28:Protein kinase domain	--	--	--
LOC108986322	1	0.3999	0.4332	1.0515	1.04	1.6836	1.2925	1.7782	2.1297	1.172	NC_049907.1	50679245	50681045	+	LOC108986322	--	K13945 LOB domain-containing protein 29 | (RefSeq) LOB domain-containing protein 33-like (A)	--	LOB domain-containing protein 33-like [Juglans regia]	LBD33_ARATH RecName: Full=LOB domain-containing protein 33; AltName: Full=ASYMMETRIC LEAVES 2-like protein 24; Short=AS2-like protein 24;	A0A2I4E4X0_JUGRE SubName: Full=LOB domain-containing protein 33-like {ECO:0000313|RefSeq:XP_018814440.1};	--	GO:0005634,nucleus; GO:0009755,hormone-mediated signaling pathway; GO:0045893,positive regulation of DNA-templated transcription; GO:0007154,cell communication; GO:0007165,signal transduction; GO:0008150,biological_process; GO:0009719,response to endogenous stimulus; GO:0009725,response to hormone; GO:0009987,cellular process; GO:0010033,response to organic substance; GO:0023052,signaling; GO:003…	PF03195.17:Lateral organ boundaries (LOB) domain	LOB	TF	LOB
LOC108986352	1	10.1882	9.829	7.3841	36.6861	62.8751	54.0825	59.2491	58.1084	57.1913	NC_049907.1	50255450	50258581	-	LOC108986352	--	K03283 heat shock 70kDa protein 1/6/8 | (RefSeq) heat shock cognate 70 kDa protein 2-like (A)	ko03040: Spliceosome; ko04141: Protein processing in endoplasmic reticulum; ko04144: Endocytosis	heat shock cognate 70 kDa protein 2-like [Juglans regia]	HS704_ARATH RecName: Full=Heat shock 70 kDa protein 4 {ECO:0000303|PubMed:11599561}; AltName: Full=Heat shock cognate 70 kDa protein 4 {ECO:0000303|PubMed:11402207}; AltName: Full=Heat shock cognate protein 70-4 {ECO:0000303|PubMed:11402207}; Short=AtHsc70-4 {ECO:0000303|PubMed:11402207}; AltName: Full=Heat shock protein 70-4 {ECO:0000303|PubMed:11599561}; Short=AtHsp70-4 {ECO:0000303|PubMed:1159…	A0A2I4E502_JUGRE SubName: Full=heat shock cognate 70 kDa protein 2-like {ECO:0000313|RefSeq:XP_018814481.1};	Molecular chaperones HSP70/HSC70, HSP70 superfamily	GO:0005737,cytoplasm; GO:0005829,cytosol; GO:0005794,Golgi apparatus; GO:0005739,mitochondrion; GO:0005634,nucleus; GO:0009505,plant-type cell wall; GO:0000325,plant-type vacuole; GO:0005886,plasma membrane; GO:0005524,ATP binding; GO:0016887,ATP hydrolysis activity; GO:0140662,ATP-dependent protein folding chaperone; GO:0031072,heat shock protein binding; GO:0051787,misfolded protein binding; GO…	PF00012.23:Hsp70 protein	--	--	--
LOC108986366	1	6.7741	8.037	6.6488	8.5752	10.7582	11.8264	12.7193	13.6666	12.8029	NC_049907.1	50147885	50153099	-	LOC108986366	--	K11373 elongator complex protein 1 | (RefSeq) elongator complex protein 1 isoform X1 (A)	--	elongator complex protein 1 isoform X1 [Juglans regia]	ELP1_ARATH RecName: Full=Elongator complex protein 1; Short=AtELP1; AltName: Full=Elongator component 1; AltName: Full=Protein ABA-OVERLY SENSITIVE 1; AltName: Full=Protein ELONGATA 2;	A0A2I4E551_JUGRE RecName: Full=Elongator complex protein 1 {ECO:0000256|ARBA:ARBA00029535, ECO:0000256|PIRNR:PIRNR017233};	IkappaB kinase complex, IKAP component	GO:0005829,cytosol; GO:0033588,elongator holoenzyme complex; GO:0005634,nucleus; GO:0043621,protein self-association; GO:0000049,tRNA binding; GO:0080178,5-carbamoylmethyl uridine residue modification; GO:0009738,abscisic acid-activated signaling pathway; GO:0009734,auxin-activated signaling pathway; GO:0051301,cell division; GO:0071215,cellular response to abscisic acid stimulus; GO:0048530,frui…	PF04762.15:IKI3 family	--	--	--
LOC108986371	1	2.1076	1.1243	1.0335	2.8955	3.4865	2.6927	3.55	3.8268	2.5403	NC_049907.1	50338569	50340342	-	LOC108986371	--	--	--	uncharacterized protein LOC108986371 [Juglans regia]	--	A0A2I4E552_JUGRE SubName: Full=uncharacterized protein LOC108986371 {ECO:0000313|RefSeq:XP_018814531.1};	--	GO:0016021,integral component of membrane; GO:0008270,zinc ion binding; GO:0003674,molecular_function; GO:0005488,binding; GO:0043167,ion binding; GO:0043169,cation binding; GO:0046872,metal ion binding; GO:0046914,transition metal ion binding; GO:0005575,cellular_component; GO:0016020,membrane; GO:0031224,intrinsic component of membrane; GO:0110165,cellular anatomical entity	PF03107.19:C1 domain	--	--	--
LOC108986382	1	0.589	0.1519	0.5106	5.0569	8.8268	10.7317	16.4637	12.7725	16.7345	NC_049901.1	38270957	38272005	-	LOC108986382	--	--	--	uncharacterized protein LOC108986382 [Juglans regia]	--	A0A6P9EFU0_JUGRE SubName: Full=uncharacterized protein LOC108986382 {ECO:0000313|RefSeq:XP_035547150.1};	--	GO:0016021,integral component of membrane; GO:0004518,nuclease activity; GO:0003674,molecular_function; GO:0003824,catalytic activity; GO:0016787,hydrolase activity; GO:0016788,hydrolase activity, acting on ester bonds; GO:0005575,cellular_component; GO:0016020,membrane; GO:0031224,intrinsic component of membrane; GO:0110165,cellular anatomical entity	PF04827.17:Plant transposon protein	--	--	--
LOC108986456	1	55.3021	69.4484	58.5848	49.8958	112.164	131.638	129.454	87.5406	105.207	NC_049910.1	4971233	4975235	+	LOC108986456	--	--	--	ninja-family protein AFP3-like isoform X1 [Juglans regia]	AFP3_ARATH RecName: Full=Ninja-family protein AFP3; AltName: Full=ABI five-binding protein 3; Short=ABI5-binding protein 3;	A0A2I4E5F7_JUGRE RecName: Full=Ninja-family protein {ECO:0000256|RuleBase:RU369029}; AltName: Full=ABI-binding protein {ECO:0000256|RuleBase:RU369029};	--	GO:0005634,nucleus; GO:0045892,negative regulation of DNA-templated transcription; GO:0009737,response to abscisic acid; GO:0007165,signal transduction; GO:0006139,nucleobase-containing compound metabolic process; GO:0006351,DNA-templated transcription; GO:0006355,regulation of DNA-templated transcription; GO:0006725,cellular aromatic compound metabolic process; GO:0006807,nitrogen compound metab…	PF07897.14:Ethylene-responsive binding factor-associated repression	--	--	--
LOC108986473	1	7.9248	12.9755	11.8644	21.5303	26.3228	26.5432	29.9272	29.1223	33.3988	NC_049916.1	8644984	8649646	-	LOC108986473	--	K12116 flavin-binding kelch repeat F-box protein 1 | (RefSeq) adagio protein 3 isoform X1 (A)	ko04712: Circadian rhythm - plant	adagio protein 3 isoform X1 [Juglans regia]	ADO3_ARATH RecName: Full=Adagio protein 3; AltName: Full=F-box only protein 2a; Short=FBX2a; AltName: Full=Flavin-binding kelch repeat F-box protein 1;	A0A2I4E5G7_JUGRE SubName: Full=adagio protein 3 isoform X1 {ECO:0000313|RefSeq:XP_018814644.2};	--	GO:0005829,cytosol; GO:0005634,nucleus; GO:0019005,SCF ubiquitin ligase complex; GO:0009881,photoreceptor activity; GO:0007623,circadian rhythm; GO:0009908,flower development; GO:2001007,negative regulation of cellulose biosynthetic process; GO:0009911,positive regulation of flower development; GO:0016567,protein ubiquitination; GO:0010468,regulation of gene expression; GO:0006355,regulation of D…	PF13418.9:Galactose oxidase, central domain	--	--	--
LOC108986490	1	14.9003	24.3138	24.8254	39.3671	46.2206	32.1039	49.0799	55.7577	51.6393	NC_049905.1	16786320	16793287	-	LOC108986490	--	K08515 vesicle-associated membrane protein 7 | (RefSeq) vesicle-associated membrane protein 714-like (A)	ko04130: SNARE interactions in vesicular transport	vesicle-associated membrane protein 714-like [Juglans regia]	VA714_ARATH RecName: Full=Vesicle-associated membrane protein 714 {ECO:0000303|PubMed:11115874}; Short=AtVAMP714 {ECO:0000303|PubMed:11115874};	A0A2I4E5J9_JUGRE SubName: Full=vesicle-associated membrane protein 714-like {ECO:0000313|RefSeq:XP_018814663.1};	Synaptobrevin/VAMP-like protein	GO:0005794,Golgi apparatus; GO:0000139,Golgi membrane; GO:0016021,integral component of membrane; GO:0005773,vacuole; GO:0015031,protein transport; GO:0009651,response to salt stress; GO:0016192,vesicle-mediated transport; GO:0006810,transport; GO:0008104,protein localization; GO:0008150,biological_process; GO:0009987,cellular process; GO:0033036,macromolecule localization; GO:0045184,establishme…	PF00957.24:Synaptobrevin	--	--	--
LOC108986502	1	12555	12757.8	9567.63	11559.1	25976.1	20946.8	20141.5	19604.3	23768.3	NC_049908.1	15290495	15292993	+	LOC108986502	--	--	--	sucrose-binding protein-like [Juglans regia]	VCL6_JUGRE RecName: Full=Vicilin Jug r 6.0101 {ECO:0000305}; AltName: Full=Allergen Jug r 6 {ECO:0000303|PubMed:30054513}; AltName: Full=Vicilin Jug r 6 {ECO:0000303|PubMed:30054513}; AltName: Allergen=Jug r 6.0101 {ECO:0000305}; Flags: Precursor;	A0A833UA62_JUGRE SubName: Full=Uncharacterized protein {ECO:0000313|EMBL:KAF5462666.1};	--	GO:0043245,extraorganismal space; GO:0045735,nutrient reservoir activity; GO:0070207,protein homotrimerization; GO:0010431,seed maturation; GO:0003674,molecular_function; GO:0008150,biological_process; GO:0009987,cellular process; GO:0016043,cellular component organization; GO:0022607,cellular component assembly; GO:0043933,protein-containing complex organization; GO:0044085,cellular component bi…	PF00190.25:Cupin	--	--	--
LOC108986562	1	5.1222	6.5649	5.0186	11.2353	14.0255	11.5212	14.5411	14.9576	10.8668	NC_049909.1	13700829	13706737	+	LOC108986562	--	--	--	uncharacterized protein LOC108986562 [Juglans regia]	--	A0A2I4E5S9_JUGRE SubName: Full=uncharacterized protein LOC108986562 {ECO:0000313|RefSeq:XP_018814756.1};	--	--	--	--	--	--
LOC108986590	1	2.6321	3.3665	4.0819	8.8807	6.0576	8.5082	12.3388	9.3315	8.3573	NC_049909.1	13665318	13667018	+	LOC108986590	--	--	--	uncharacterized protein LOC108986590 isoform X1 [Juglans regia]	--	A0A2I4E5Y0_JUGRE SubName: Full=uncharacterized protein LOC108986590 isoform X1 {ECO:0000313|RefSeq:XP_018814793.1};	--	--	--	--	--	--
LOC108986644	1	0.2445	0.0441	0.1236	1.0054	2.0938	2.1649	4.1317	2.4662	3.1736	NC_049901.1	38417746	38421062	-	LOC108986644	--	K24193 MFS transporter, SP family, sugar:H+ symporter | (RefSeq) sugar transport protein 14-like (A)	--	sugar transport protein 14-like [Juglans regia]	STP14_ARATH RecName: Full=Sugar transport protein 14; AltName: Full=Hexose transporter 14;	A0A2I4E647_JUGRE SubName: Full=sugar transport protein 14-like {ECO:0000313|RefSeq:XP_018814877.1};	Predicted transporter (major facilitator superfamily)	GO:0016021,integral component of membrane; GO:0005886,plasma membrane; GO:0015145,monosaccharide transmembrane transporter activity; GO:0015293,symporter activity; GO:0003674,molecular_function; GO:0005215,transporter activity; GO:0015144,carbohydrate transmembrane transporter activity; GO:0022857,transmembrane transporter activity; GO:0051119,sugar transmembrane transporter activity; GO:0015291,…	PF00083.27:Sugar (and other) transporter	--	--	--
LOC108986707	1	0.0639	0.0769	0	0.3594	0.4561	0.494	0.6631	0.5531	0.3345	NC_049909.1	13147281	13149401	+	LOC108986707	--	--	--	aldehyde oxidase GLOX-like [Juglans regia]	GLOX_VITPS RecName: Full=Aldehyde oxidase GLOX {ECO:0000305}; EC=1.2.3.1 {ECO:0000305}; AltName: Full=Glyoxal oxidase {ECO:0000303|Ref.1}; Short=VpGLOX {ECO:0000303|PubMed:20512385}; Flags: Precursor;	A0A2I4E6D2_JUGRE SubName: Full=aldehyde oxidase GLOX-like {ECO:0000313|RefSeq:XP_018814962.1};	--	GO:0005615,extracellular space; GO:0004031,aldehyde oxidase activity; GO:0050832,defense response to fungus; GO:0003674,molecular_function; GO:0003824,catalytic activity; GO:0016491,oxidoreductase activity; GO:0016623,oxidoreductase activity, acting on the aldehyde or oxo group of donors, oxygen as acceptor; GO:0016903,oxidoreductase activity, acting on the aldehyde or oxo group of donors; GO:000…	PF07250.14:Glyoxal oxidase N-terminus	--	--	--
LOC108986756	1	0.3778	0.6034	0.6759	1.1642	1.4619	1.1945	1.7767	1.538	1.5816	NC_049901.1	38570187	38573901	-	LOC108986756	--	K14484 auxin-responsive protein IAA | (RefSeq) auxin-responsive protein IAA27-like (A)	ko04075: Plant hormone signal transduction	auxin-responsive protein IAA27-like [Juglans regia]	IAA27_ARATH RecName: Full=Auxin-responsive protein IAA27; AltName: Full=Auxin-induced protein 27; AltName: Full=Indoleacetic acid-induced protein 27; AltName: Full=Phytochrome-associated protein 2;	A0A2I4E6L1_JUGRE RecName: Full=Auxin-responsive protein {ECO:0000256|RuleBase:RU004549};	--	GO:0005634,nucleus; GO:0003700,DNA-binding transcription factor activity; GO:0042802,identical protein binding; GO:0000976,transcription cis-regulatory region binding; GO:0009734,auxin-activated signaling pathway; GO:0009733,response to auxin; GO:0003674,molecular_function; GO:0140110,transcription regulator activity; GO:0005488,binding; GO:0005515,protein binding; GO:0001067,transcription regula…	PF02309.19:AUX/IAA family	AUX/IAA	TR	AUX/IAA
LOC108986857	1	7.2707	9.9582	10.0439	13.8362	15.8692	13.4583	19.1626	18.6659	17.0774	NC_049911.1	24493446	24497272	+	LOC108986857	--	K14839 nucleolar protein 16 | (RefSeq) nucleolar protein 16-like (A)	--	nucleolar protein 16-like [Juglans regia]	--	A0A2I4E6Z8_JUGRE RecName: Full=Nucleolar protein 16 {ECO:0000256|ARBA:ARBA00015522};	Nucleolar protein (NOP16) involved in 60S ribosomal subunit biogenesis	GO:0005730,nucleolus; GO:0042273,ribosomal large subunit biogenesis; GO:0008150,biological_process; GO:0009987,cellular process; GO:0022613,ribonucleoprotein complex biogenesis; GO:0042254,ribosome biogenesis; GO:0044085,cellular component biogenesis; GO:0071840,cellular component organization or biogenesis; GO:0005575,cellular_component; GO:0005622,intracellular anatomical structure; GO:0005634,…	PF09420.13:Ribosome biogenesis protein Nop16	--	--	--
LOC108986870	1	37.1178	41.2234	28.8999	46.196	67.584	60.0097	46.1899	72.1177	75.8018	NC_049911.1	24715553	24722450	-	LOC108986870	--	K14567 U3 small nucleolar RNA-associated protein 14 | (RefSeq) U3 small nucleolar RNA-associated protein 14 (A)	ko03008: Ribosome biogenesis in eukaryotes	U3 small nucleolar RNA-associated protein 14 [Juglans regia]	--	A0A2I4E725_JUGRE SubName: Full=U3 small nucleolar RNA-associated protein 14 {ECO:0000313|RefSeq:XP_018815209.2};	Uncharacterized conserved protein	GO:0005730,nucleolus; GO:0032040,small-subunit processome; GO:0006364,rRNA processing; GO:0006139,nucleobase-containing compound metabolic process; GO:0006396,RNA processing; GO:0006725,cellular aromatic compound metabolic process; GO:0006807,nitrogen compound metabolic process; GO:0008150,biological_process; GO:0008152,metabolic process; GO:0009987,cellular process; GO:0010467,gene expression; G…	PF04615.16:Utp14 protein	--	--	--
LOC108986944	1	9.845	11.5086	11.1869	14.7225	24.0995	15.7518	26.0758	21.6611	17.3668	NC_049913.1	5918544	5921265	-	LOC108986944	--	K02834 ribosome-binding factor A | (RefSeq) probable ribosome-binding factor A, chloroplastic (A)	--	probable ribosome-binding factor A, chloroplastic [Juglans regia]	RBFA_ARATH RecName: Full=Probable ribosome-binding factor A, chloroplastic; Flags: Precursor;	A0A2I4E7C6_JUGRE SubName: Full=probable ribosome-binding factor A, chloroplastic {ECO:0000313|RefSeq:XP_018815301.2};	--	GO:0009507,chloroplast; GO:0043024,ribosomal small subunit binding; GO:0042254,ribosome biogenesis; GO:0006364,rRNA processing; GO:0003674,molecular_function; GO:0005488,binding; GO:0043021,ribonucleoprotein complex binding; GO:0044877,protein-containing complex binding; GO:0008150,biological_process; GO:0009987,cellular process; GO:0022613,ribonucleoprotein complex biogenesis; GO:0044085,cellula…	PF02033.21:Ribosome-binding factor A	--	--	--
LOC108986980	1	1.4185	1.735	2.3602	4.535	6.5387	5.4741	8.4697	6.5573	5.1248	NC_049913.1	6020914	6023132	+	LOC108986980	--	K00660 chalcone synthase [EC:2.3.1.74] | (RefSeq) chalcone synthase 1-like (A)	ko00941: Flavonoid biosynthesis; ko00960: Tropane, piperidine and pyridine alkaloid biosynthesis; ko01100: Metabolic pathways; ko01110: Biosynthesis of secondary metabolites; ko04712: Circadian rhythm - plant	hypothetical protein F2P56_029425, partial [Juglans regia]	PKSB_ARATH RecName: Full=Type III polyketide synthase B {ECO:0000303|PubMed:19043200}; Short=PKS-B; EC=2.3.1.- {ECO:0000305|PubMed:19043200}; AltName: Full=Hydroxyalkyl alpha-pyrone synthase PKS-B {ECO:0000303|PubMed:21193570}; AltName: Full=Protein LESS ADHESIVE POLLEN 5 {ECO:0000303|PubMed:20442277};	A0A833UA72_JUGRE SubName: Full=Uncharacterized protein {ECO:0000313|EMBL:KAF5448934.1};	--	GO:0005783,endoplasmic reticulum; GO:0016747,acyltransferase activity, transferring groups other than amino-acyl groups; GO:0090439,tetraketide alpha-pyrone synthase activity; GO:0009813,flavonoid biosynthetic process; GO:0010584,pollen exine formation; GO:0030639,polyketide biosynthetic process; GO:0080110,sporopollenin biosynthetic process; GO:0003674,molecular_function; GO:0003824,catalytic ac…	PF00195.22:Chalcone and stilbene synthases, N-terminal domain	--	--	--
LOC108987087	1	7.8777	10.3784	8.3216	12.2436	15.0535	10.9894	13.8827	17.8515	14.9037	NC_049910.1	3018739	3022167	-	LOC108987087	--	--	--	protein NUCLEAR FUSION DEFECTIVE 4-like isoform X1 [Juglans regia]	NFD4_ARATH RecName: Full=Protein NUCLEAR FUSION DEFECTIVE 4 {ECO:0000303|PubMed:16698901};	A0A2I4E7W3_JUGRE SubName: Full=protein NUCLEAR FUSION DEFECTIVE 4-like isoform X1 {ECO:0000313|RefSeq:XP_018815492.1};	--	GO:0016021,integral component of membrane; GO:0016020,membrane; GO:0005739,mitochondrion; GO:0000741,karyogamy; GO:0010197,polar nucleus fusion; GO:0009651,response to salt stress; GO:0006996,organelle organization; GO:0006997,nucleus organization; GO:0008150,biological_process; GO:0009987,cellular process; GO:0016043,cellular component organization; GO:0048284,organelle fusion; GO:0071840,cellul…	PF06813.16:Nodulin-like	--	--	--
LOC108987118	1	0.4608	0.6241	1.6313	1.3848	0.4933	2.5016	2.2798	1.4957	1.7848	NC_049916.1	18073218	18077375	-	LOC108987118	--	--	--	nucleobase-ascorbate transporter 6-like [Juglans regia]	NAT6_ARATH RecName: Full=Nucleobase-ascorbate transporter 6; Short=AtNAT6;	A0A6P9EER1_JUGRE SubName: Full=nucleobase-ascorbate transporter 6-like {ECO:0000313|RefSeq:XP_035542738.1};	Xanthine/uracil transporters	GO:0005783,endoplasmic reticulum; GO:0016021,integral component of membrane; GO:0009505,plant-type cell wall; GO:0009506,plasmodesma; GO:0005773,vacuole; GO:0022857,transmembrane transporter activity; GO:0071702,organic substance transport; GO:0003674,molecular_function; GO:0005215,transporter activity; GO:0006810,transport; GO:0008150,biological_process; GO:0051179,localization; GO:0051234,estab…	PF00860.23:Permease family	--	--	--
LOC108987147	1	45.6039	48.0493	45.4085	71.4347	89.9806	77.1256	77.0374	97.4637	100.65	NC_049902.1	29736717	29741724	+	LOC108987147	--	K14684 solute carrier family 25 (mitochondrial phosphate transporter), member 23/24/25/41 | (RefSeq) mitochondrial adenine nucleotide transporter ADNT1-like (A)	--	mitochondrial adenine nucleotide transporter ADNT1-like [Juglans regia]	ADNT1_ARATH RecName: Full=Mitochondrial adenine nucleotide transporter ADNT1; AltName: Full=Adenine nucleotide transporter 1;	A0A2I4E840_JUGRE SubName: Full=mitochondrial adenine nucleotide transporter ADNT1-like {ECO:0000313|RefSeq:XP_018815559.1};	Mitochondrial solute carrier protein	GO:0016021,integral component of membrane; GO:0005743,mitochondrial inner membrane; GO:0015297,antiporter activity; GO:0003674,molecular_function; GO:0005215,transporter activity; GO:0015291,secondary active transmembrane transporter activity; GO:0022804,active transmembrane transporter activity; GO:0022857,transmembrane transporter activity; GO:0005575,cellular_component; GO:0016020,membrane; GO…	PF00153.30:Mitochondrial carrier protein	--	--	--
LOC108987154	1	11.1147	9.7209	17.0216	27.9324	15.6829	31.9513	28.8199	22.9877	31.1016	NC_049902.1	29626085	29629528	+	LOC108987154	--	K07020 uncharacterized protein | (RefSeq) KAT8 regulatory NSL complex subunit 3 (A)	--	KAT8 regulatory NSL complex subunit 3 [Juglans regia]	--	A0A2I4E850_JUGRE SubName: Full=KAT8 regulatory NSL complex subunit 3 {ECO:0000313|RefSeq:XP_018815568.1};	Predicted alpha/beta hydrolase	--	PF20408.1:Alpha/beta hydrolase domain	--	--	--
LOC108987156	1	15.3208	19.0158	21.6579	30.1659	33.363	28.8884	33.8975	38.9389	38.6879	NC_049902.1	29487491	29492591	-	LOC108987156	--	K11979 E3 ubiquitin-protein ligase UBR7 [EC:2.3.2.27] | (RefSeq) putative E3 ubiquitin-protein ligase UBR7 (A)	--	putative E3 ubiquitin-protein ligase UBR7 [Juglans regia]	--	A0A2I4E849_JUGRE SubName: Full=putative E3 ubiquitin-protein ligase UBR7 {ECO:0000313|RefSeq:XP_018815569.2};	Uncharacterized conserved protein, contains N-recognin-type Zn-finger	GO:0061630,ubiquitin protein ligase activity; GO:0008270,zinc ion binding; GO:0003674,molecular_function; GO:0003824,catalytic activity; GO:0004842,ubiquitin-protein transferase activity; GO:0016740,transferase activity; GO:0019787,ubiquitin-like protein transferase activity; GO:0061659,ubiquitin-like protein ligase activity; GO:0140096,catalytic activity, acting on a protein; GO:0005488,binding;…	PF02207.23:Putative zinc finger in N-recognin (UBR box)	--	--	--
LOC108987256	1	0.1548	0.2096	0.137	0.2244	1.0771	0.6731	0.3657	1.0436	0.8507	NC_049906.1	7678561	7681213	+	LOC108987256	--	K13430 serine/threonine-protein kinase PBS1 [EC:2.7.11.1] | (RefSeq) probable serine/threonine-protein kinase PBL7 (A)	ko04626: Plant-pathogen interaction	putative receptor protein kinase ZmPK1 [Juglans regia]	KPRO_MAIZE RecName: Full=Putative receptor protein kinase ZmPK1; EC=2.7.11.1; Flags: Precursor;	A0A6P9EFS8_JUGRE RecName: Full=Receptor-like serine/threonine-protein kinase {ECO:0000256|PIRNR:PIRNR000641}; EC=2.7.11.1 {ECO:0000256|PIRNR:PIRNR000641};	--	GO:0016021,integral component of membrane; GO:0005524,ATP binding; GO:0106310,protein serine kinase activity; GO:0004674,protein serine/threonine kinase activity; GO:0006468,protein phosphorylation; GO:0048544,recognition of pollen; GO:0000166,nucleotide binding; GO:0003674,molecular_function; GO:0005488,binding; GO:0017076,purine nucleotide binding; GO:0030554,adenyl nucleotide binding; GO:00325…	PF00069.28:Protein kinase domain	--	--	--
LOC108987294	1	8.9508	11.5826	8.684	16.7427	24.5206	16.563	31.2159	24.8629	23.9781	NC_049907.1	33821798	33825748	+	LOC108987294	--	--	--	epoxide hydrolase A-like [Juglans regia]	--	A0A2I4E8K1_JUGRE SubName: Full=epoxide hydrolase A-like {ECO:0000313|RefSeq:XP_018815727.1};	Soluble epoxide hydrolase	GO:0016787,hydrolase activity; GO:0003674,molecular_function; GO:0003824,catalytic activity	PF12697.10:Alpha/beta hydrolase family	--	--	--
LOC108987297	1	2.6539	2.3038	3.0283	4.5561	4.7347	5.003	6.4115	7.1865	6.9449	NC_049907.1	33957717	33964711	+	LOC108987297	--	K10527 enoyl-CoA hydratase/3-hydroxyacyl-CoA dehydrogenase [EC:4.2.1.17 1.1.1.35 1.1.1.211] | (RefSeq) glyoxysomal fatty acid beta-oxidation multifunctional protein MFP-a-like (A)	ko00071: Fatty acid degradation; ko00592: alpha-Linolenic acid metabolism; ko01100: Metabolic pathways; ko01110: Biosynthesis of secondary metabolites; ko01212: Fatty acid metabolism	glyoxysomal fatty acid beta-oxidation multifunctional protein MFP-a-like [Juglans regia]	MFPA_CUCSA RecName: Full=Glyoxysomal fatty acid beta-oxidation multifunctional protein MFP-a; Includes: RecName: Full=Enoyl-CoA hydratase/3-2-trans-enoyl-CoA isomerase/3-hydroxybutyryl-CoA epimerase; EC=4.2.1.17; EC=5.1.2.3; EC=5.3.3.8; Includes: RecName: Full=3-hydroxyacyl-CoA dehydrogenase; EC=1.1.1.35;	A0A2I4E8L0_JUGRE SubName: Full=glyoxysomal fatty acid beta-oxidation multifunctional protein MFP-a-like {ECO:0000313|RefSeq:XP_018815729.2};	Hydroxyacyl-CoA dehydrogenase/enoyl-CoA hydratase	GO:0009514,glyoxysome; GO:0018812,3-hydroxyacyl-CoA dehydratase activity; GO:0003857,3-hydroxyacyl-CoA dehydrogenase activity; GO:0008692,3-hydroxybutyryl-CoA epimerase activity; GO:0004165,delta(3)-delta(2)-enoyl-CoA isomerase activity; GO:0004300,enoyl-CoA hydratase activity; GO:0070403,NAD+ binding; GO:0006635,fatty acid beta-oxidation; GO:0003674,molecular_function; GO:0003824,catalytic activ…	PF02737.21:3-hydroxyacyl-CoA dehydrogenase, NAD binding domain	--	--	--
LOC108987310	1	0.3167	0.2859	0.2847	1.2986	1.2054	1.9659	2.7386	2.0383	1.9891	NC_049907.1	25793097	25795260	-	LOC108987310	--	K12462 Rho GDP-dissociation inhibitor | (RefSeq) rho GDP-dissociation inhibitor 1-like (A)	--	rho GDP-dissociation inhibitor 1-like [Juglans regia]	GDIR_ARATH RecName: Full=Rho GDP-dissociation inhibitor 1; Short=AtRhoGDI1; Short=Rho GDI-1;	A0A2I4E8M2_JUGRE SubName: Full=rho GDP-dissociation inhibitor 1-like {ECO:0000313|RefSeq:XP_018815746.1};	Rho GDP-dissociation inhibitor	GO:0005829,cytosol; GO:0016020,membrane; GO:0005096,GTPase activator activity; GO:0005094,Rho GDP-dissociation inhibitor activity; GO:0009932,cell tip growth; GO:0007266,Rho protein signal transduction; GO:0010053,root epidermal cell differentiation; GO:0003674,molecular_function; GO:0008047,enzyme activator activity; GO:0030234,enzyme regulator activity; GO:0030695,GTPase regulator activity; GO:…	PF02115.20:RHO protein GDP dissociation inhibitor	--	--	--
LOC108987399	1	3.5736	4.1879	4.4483	8.3327	9.4895	7.8232	11.842	10.1915	8.1646	NC_049901.1	8044241	8048298	-	LOC108987399	--	K03437 RNA methyltransferase, TrmH family | (RefSeq) uncharacterized tRNA/rRNA methyltransferase YsgA (A)	--	tRNA (guanosine(18)-2'-O)-methyltransferase [Juglans regia]	--	A0A2I4E8Y9_JUGRE SubName: Full=tRNA (Guanosine(18)-2'-O)-methyltransferase {ECO:0000313|RefSeq:XP_018815849.2};	RNA Methylase, SpoU family	GO:0009020,tRNA (guanosine-2'-O-)-methyltransferase activity; GO:0000049,tRNA binding; GO:0002938,tRNA guanine ribose methylation; GO:0003674,molecular_function; GO:0003824,catalytic activity; GO:0008168,methyltransferase activity; GO:0008171,O-methyltransferase activity; GO:0008173,RNA methyltransferase activity; GO:0008175,tRNA methyltransferase activity; GO:0008757,S-adenosylmethionine-depende…	PF00588.22:SpoU rRNA Methylase family	--	--	--
LOC108987495	1	0.3046	0.4691	0.4711	2.2857	2.9534	3.6637	4.2425	4.0257	3.3757	NC_049910.1	1282982	1285631	+	LOC108987495	--	K23541 Ca2+/H+ antiporter, TMEM165/GDT1 family | (RefSeq) pentatricopeptide repeat-containing protein At4g21065-like isoform X1 (A)	--	pentatricopeptide repeat-containing protein At5g39680-like [Juglans regia]	PP406_ARATH RecName: Full=Pentatricopeptide repeat-containing protein At5g39680; AltName: Full=Protein EMBRYO DEFECTIVE 2744;	A0A2I4E991_JUGRE SubName: Full=pentatricopeptide repeat-containing protein At5g39680-like {ECO:0000313|RefSeq:XP_018815966.1};	FOG: PPR repeat	GO:0008270,zinc ion binding; GO:0003674,molecular_function; GO:0005488,binding; GO:0043167,ion binding; GO:0043169,cation binding; GO:0046872,metal ion binding; GO:0046914,transition metal ion binding	PF01535.23:PPR repeat	--	--	--
LOC108987766	1	24.2487	19.7833	26.3718	37.7013	41.1847	44.9865	60.4306	50.8069	51.8309	NC_049908.1	28401325	28402906	+	LOC108987766	--	K09510 DnaJ homolog subfamily B member 4 | (RefSeq) dnaJ homolog subfamily B member 13-like (A)	--	hypothetical protein F2P56_019255, partial [Juglans regia]	DNAJ6_ARATH RecName: Full=Chaperone protein dnaJ 6; Short=AtDjC6; Short=AtJ6;	A0A833XBH9_JUGRE RecName: Full=J domain-containing protein {ECO:0000259|PROSITE:PS50076};	Molecular chaperone (DnaJ superfamily)	GO:0005634,nucleus; GO:0005575,cellular_component; GO:0005622,intracellular anatomical structure; GO:0043226,organelle; GO:0043227,membrane-bounded organelle; GO:0043229,intracellular organelle; GO:0043231,intracellular membrane-bounded organelle; GO:0110165,cellular anatomical entity	PF00226.34:DnaJ domain	--	--	--
LOC108987854	1	31.831	32.5971	26.2668	37.0459	54.0743	55.7078	41.8061	66.1034	58.1887	NC_049911.1	3730484	3735169	+	LOC108987854	--	K25639 FACT complex subunit SPT16 | (RefSeq) FACT complex subunit SPT16-like (A)	--	FACT complex subunit SPT16-like [Juglans regia]	SPT16_ARATH RecName: Full=FACT complex subunit SPT16; AltName: Full=Facilitates chromatin transcription complex subunit SPT16;	A0A2I4EAJ8_JUGRE RecName: Full=FACT complex subunit {ECO:0000256|RuleBase:RU367052};	Global transcriptional regulator, cell division control protein	GO:0000791,euchromatin; GO:0035101,FACT complex; GO:0005730,nucleolus; GO:0005634,nucleus; GO:0031491,nucleosome binding; GO:0006281,DNA repair; GO:0006260,DNA replication; GO:0034724,NA; GO:0032968,positive regulation of transcription elongation by RNA polymerase II; GO:0006368,transcription elongation by RNA polymerase II promoter; GO:0010228,vegetative to reproductive phase transition of meris…	PF08644.14:FACT complex subunit (SPT16/CDC68)	--	--	--
LOC108987870	1	0	0.173	0	0.9094	0.9232	1.1111	1.7046	0.9331	1.0031	NC_049911.1	3670841	3673302	-	LOC108987870	--	K01184 polygalacturonase [EC:3.2.1.15] | (RefSeq) polygalacturonase At1g48100 (A)	ko00040: Pentose and glucuronate interconversions; ko01100: Metabolic pathways	polygalacturonase At1g48100-like [Juglans regia]	PGLR4_ARATH RecName: Full=Polygalacturonase At1g48100; Short=PG; EC=3.2.1.15; AltName: Full=Pectinase At1g48100; Flags: Precursor;	A0A2I4EAM9_JUGRE SubName: Full=polygalacturonase At1g48100-like {ECO:0000313|RefSeq:XP_018816453.1};	--	GO:0005576,extracellular region; GO:0004650,polygalacturonase activity; GO:0005975,carbohydrate metabolic process; GO:0009831,plant-type cell wall modification involved in multidimensional cell growth; GO:0003674,molecular_function; GO:0003824,catalytic activity; GO:0004553,hydrolase activity, hydrolyzing O-glycosyl compounds; GO:0016787,hydrolase activity; GO:0016798,hydrolase activity, acting o…	PF00295.20:Glycosyl hydrolases family 28	--	--	--
LOC108987935	1	54.8919	46.101	30.743	44.1579	115.442	89.4906	87.9266	99.9418	125.815	NC_049901.1	5309463	5311830	-	LOC108987935	--	--	--	hypothetical protein F2P56_000723, partial [Juglans regia]	--	A0A833XXQ3_JUGRE RecName: Full=PB1 domain-containing protein {ECO:0000259|SMART:SM00666}; Flags: Fragment;	--	--	--	--	--	--
LOC108988010	1	36.2183	37.6218	30.7767	59.1418	66.1308	48.8618	58.4718	75.4962	71.0066	NC_049901.1	6103927	6110261	-	LOC108988010	--	K03934 NADH dehydrogenase (ubiquinone) Fe-S protein 1 [EC:7.1.1.2] | (RefSeq) NADH dehydrogenase [ubiquinone] iron-sulfur protein 1, mitochondrial (A)	ko00190: Oxidative phosphorylation; ko01100: Metabolic pathways	NADH dehydrogenase [ubiquinone]	NDUS1_SOLTU RecName: Full=NADH dehydrogenase [ubiquinone] iron-sulfur protein 1, mitochondrial; EC=7.1.1.2; AltName: Full=76 kDa mitochondrial complex I subunit; AltName: Full=Complex I-76kD; Short=CI-76kD; AltName: Full=NADH-ubiquinone oxidoreductase 76 kDa subunit; Flags: Precursor;	A0A2I4EB69_JUGRE SubName: Full=NADH dehydrogenase [ubiquinone] iron-sulfur protein 1, mitochondrial {ECO:0000313|RefSeq:XP_018816636.1};	NADH-ubiquinone oxidoreductase, NDUFS1/75 kDa subunit	GO:0005743,mitochondrial inner membrane; GO:0070469,respirasome; GO:0051537,2 iron, 2 sulfur cluster binding; GO:0051539,4 iron, 4 sulfur cluster binding; GO:0046872,metal ion binding; GO:0008137,NADH dehydrogenase (ubiquinone) activity; GO:0042773,ATP synthesis coupled electron transport; GO:0003674,molecular_function; GO:0005488,binding; GO:0051536,iron-sulfur cluster binding; GO:0051540,metal …	PF00384.25:Molybdopterin oxidoreductase	--	--	--
LOC108988016	1	15.3185	15.9006	11.8381	18.2388	23.8785	23.0017	24.5347	30.0265	27.7963	NC_049901.1	6976545	7005299	-	LOC108988016	--	K10691 E3 ubiquitin-protein ligase UBR4 [EC:2.3.2.27] | (RefSeq) auxin transport protein BIG (A)	--	auxin transport protein BIG [Juglans regia]	BIG_ARATH RecName: Full=Auxin transport protein BIG; AltName: Full=Protein ATTENUATED SHADE AVOIDANCE 1; AltName: Full=Protein CORYMBOSA1; AltName: Full=Protein DARK OVER-EXPRESSION OF CAB 1; AltName: Full=Protein LOW PHOSPHATE-RESISTANT ROOT 1; AltName: Full=Protein TRANSPORT INHIBITOR RESPONSE 3; AltName: Full=Protein UMBRELLA 1;	A0A2I4EB67_JUGRE SubName: Full=auxin transport protein BIG {ECO:0000313|RefSeq:XP_018816643.1};	Zn-binding protein Push	GO:0005829,cytosol; GO:0016021,integral component of membrane; GO:0009506,plasmodesma; GO:0008270,zinc ion binding; GO:0009926,auxin polar transport; GO:0009734,auxin-activated signaling pathway; GO:0048281,inflorescence morphogenesis; GO:0010311,lateral root formation; GO:0009640,photomorphogenesis; GO:0009733,response to auxin; GO:0009620,response to fungus; GO:0048364,root development; GO:0009…	PF13764.9:E3 ubiquitin-protein ligase UBR4	--	--	--
LOC108988093	1	61.3881	70.0502	75.3778	101.535	140.81	110.192	143.147	159.922	167.535	NC_049901.1	6679333	6683831	+	LOC108988093	--	K18881 D-lactate dehydratase [EC:4.2.1.130] | (RefSeq) protein DJ-1 homolog D-like (A)	ko00620: Pyruvate metabolism; ko01100: Metabolic pathways	protein DJ-1 homolog D-like [Juglans regia]	DJ1D_ARATH RecName: Full=Protein DJ-1 homolog D; Short=AtDJ1D; AltName: Full=Lactoylglutathione lyase DJ1D; EC=4.4.1.5;	A0A2I4EBH9_JUGRE SubName: Full=protein DJ-1 homolog D-like {ECO:0000313|RefSeq:XP_018816749.1};	Putative transcriptional regulator DJ-1	GO:0005829,cytosol; GO:0019172,glyoxalase III activity; GO:0004462,lactoylglutathione lyase activity; GO:0003674,molecular_function; GO:0003824,catalytic activity; GO:0016829,lyase activity; GO:0016835,carbon-oxygen lyase activity; GO:0016836,hydro-lyase activity; GO:0016846,carbon-sulfur lyase activity; GO:0005575,cellular_component; GO:0005622,intracellular anatomical structure; GO:0005737,cyto…	PF01965.27:DJ-1/PfpI family	--	--	--
LOC108988105	1	3.8525	5.4824	6.0757	6.4371	9.3309	9.8421	15.2078	9.9442	9.3637	NC_049901.1	5523536	5531345	+	LOC108988105	--	K00604 methionyl-tRNA formyltransferase [EC:2.1.2.9] | (RefSeq) methionyl-tRNA formyltransferase (A)	ko00670: One carbon pool by folate; ko00970: Aminoacyl-tRNA biosynthesis; ko01100: Metabolic pathways	methionyl-tRNA formyltransferase [Juglans regia]	PURU1_ARATH RecName: Full=Formyltetrahydrofolate deformylase 1, mitochondrial; EC=3.5.1.10; Flags: Precursor;	A0A2I4EBK3_JUGRE RecName: Full=Methionyl-tRNA formyltransferase {ECO:0000256|ARBA:ARBA00016014}; EC=2.1.2.9 {ECO:0000256|ARBA:ARBA00012261}; AltName: Full=Methionyl-tRNA formyltransferase, mitochondrial {ECO:0000256|ARBA:ARBA00014185};	Methionyl-tRNA formyltransferase	GO:0005739,mitochondrion; GO:0008864,formyltetrahydrofolate deformylase activity; GO:0016742,hydroxymethyl-, formyl- and related transferase activity; GO:0006189,'de novo' IMP biosynthetic process; GO:0006730,one-carbon metabolic process; GO:0009853,photorespiration; GO:0046653,tetrahydrofolate metabolic process; GO:0003674,molecular_function; GO:0003824,catalytic activity; GO:0016787,hydrolase a…	PF00551.22:Formyl transferase	--	--	--
LOC108988117	1	50.661	55.5648	52.3458	69.8614	115.047	107.481	130.259	143.525	135.794	NC_049901.1	6391149	6395035	-	LOC108988117	--	K12133 MYB-related transcription factor LHY | (RefSeq) protein LHY-like (A)	ko04712: Circadian rhythm - plant	protein REVEILLE 1-like [Juglans regia]	RVE1_ARATH RecName: Full=Protein REVEILLE 1;	A0A2I4EBK8_JUGRE SubName: Full=protein REVEILLE 1-like {ECO:0000313|RefSeq:XP_018816785.1};	Zuotin and related molecular chaperones (DnaJ superfamily), contains DNA-binding domains	GO:0005634,nucleus; GO:0003677,DNA binding; GO:0003700,DNA-binding transcription factor activity; GO:0009734,auxin-activated signaling pathway; GO:0007623,circadian rhythm; GO:0010600,regulation of auxin biosynthetic process; GO:0006355,regulation of DNA-templated transcription; GO:0003674,molecular_function; GO:0003676,nucleic acid binding; GO:0005488,binding; GO:0097159,organic cyclic compound …	PF00249.34:Myb-like DNA-binding domain	MYB-related	TF	MYB->MYB-related
LOC108988121	1	10.2306	9.2363	8.1116	14.4822	17.3729	16.0422	19.7632	16.7757	16.0631	NC_049901.1	5379615	5382647	-	LOC108988121	--	K10753 histone chaperone ASF1 | (RefSeq) probable histone chaperone ASF1A (A)	--	probable histone chaperone ASF1A [Juglans regia]	ASF1B_ARATH RecName: Full=Histone chaperone ASF1B; AltName: Full=Anti-silencing function protein 1-like protein b; Short=Anti-silencing function 1b protein; AltName: Full=Silencing group A protein 1;	A0A2I4EBM4_JUGRE SubName: Full=probable histone chaperone ASF1A {ECO:0000313|RefSeq:XP_018816794.1, ECO:0000313|RefSeq:XP_018816796.1};	Histone chaperone involved in gene silencing	GO:0005737,cytoplasm; GO:0005634,nucleus; GO:0042393,histone binding; GO:0030527,structural constituent of chromatin; GO:0051301,cell division; GO:0006335,DNA replication-dependent chromatin assembly; GO:0006336,NA; GO:0009294,DNA-mediated transformation; GO:0000724,double-strand break repair via homologous recombination; GO:0031567,mitotic cell size control checkpoint signaling; GO:0008361,regul…	PF04729.16:ASF1 like histone chaperone	--	--	--
LOC108988124	1	22.0863	26.119	21.5323	37.1794	60.0288	56.4642	79.7243	57.0151	55.9592	NC_049901.1	7960223	7966723	+	LOC108988124	--	K03695 ATP-dependent Clp protease ATP-binding subunit ClpB | (RefSeq) chaperone protein ClpB3, chloroplastic-like (A)	--	chaperone protein ClpB3, chloroplastic-like [Juglans regia]	CLPB3_ARATH RecName: Full=Chaperone protein ClpB3, chloroplastic; AltName: Full=ATP-dependent Clp protease ATP-binding subunit ClpB homolog 3; AltName: Full=Casein lytic proteinase B3; AltName: Full=Protein ALBINO OR PALE GREEN 6; Flags: Precursor;	A0A2I4EBM8_JUGRE SubName: Full=chaperone protein ClpB3, chloroplastic-like {ECO:0000313|RefSeq:XP_018816799.2};	Chaperone HSP104 and related ATP-dependent Clp proteases	GO:0009507,chloroplast; GO:0009570,chloroplast stroma; GO:0005737,cytoplasm; GO:0009536,plastid; GO:0009532,plastid stroma; GO:0005524,ATP binding; GO:0016887,ATP hydrolysis activity; GO:0034605,cellular response to heat; GO:0009658,chloroplast organization; GO:0042026,protein refolding; GO:0009408,response to heat; GO:0000166,nucleotide binding; GO:0003674,molecular_function; GO:0005488,binding;…	PF07724.17:AAA domain (Cdc48 subfamily)	--	--	--
LOC108988187	1	7.7387	9.3925	6.6865	13.3468	14.0804	12.4066	12.4016	17.6913	13.7331	NC_049905.1	284889	290548	-	LOC108988187	--	--	--	uncharacterized protein LOC108988187 [Juglans regia]	--	A0A2I4EBW3_JUGRE SubName: Full=uncharacterized protein LOC108988187 {ECO:0000313|RefSeq:XP_018816888.1};	--	--	PF14958.9:ATPase PAAT-like	--	--	--
LOC108988233	1	16.1083	13.4335	10.7691	13.7215	29.0299	28.0585	35.0568	25.2204	24.0533	NC_049901.1	6529993	6531062	+	LOC108988233	--	K23327 protein Hikeshi | (RefSeq) protein OPI10 homolog (A)	--	protein OPI10 homolog [Juglans regia]	--	A0A2I4EC60_JUGRE SubName: Full=protein OPI10 homolog {ECO:0000313|RefSeq:XP_018816979.1};	Uncharacterized conserved protein	GO:0005829,cytosol; GO:0005634,nucleus; GO:0061608,nuclear import signal receptor activity; GO:0006606,protein import into nucleus; GO:0003674,molecular_function; GO:0140104,molecular carrier activity; GO:0140142,nucleocytoplasmic carrier activity; GO:0006810,transport; GO:0006886,intracellular protein transport; GO:0006913,nucleocytoplasmic transport; GO:0008104,protein localization; GO:0008150,…	PF05603.15:Protein of unknown function (DUF775)	--	--	--
LOC108988272	1	99.9212	91.0402	101.131	222.592	164.412	147.68	173.797	239.515	209.997	NC_049914.1	21435743	21439903	-	LOC108988272	--	K19891 glucan endo-1,3-beta-glucosidase 1/2/3 [EC:3.2.1.39] | (RefSeq) glucan endo-1,3-beta-glucosidase 2-like (A)	ko00500: Starch and sucrose metabolism; ko01100: Metabolic pathways	glucan endo-1,3-beta-glucosidase 14-like [Juglans regia]	E1314_ARATH RecName: Full=Glucan endo-1,3-beta-glucosidase 14; EC=3.2.1.39; AltName: Full=(1->3)-beta-glucan endohydrolase 14; Short=(1->3)-beta-glucanase 14; AltName: Full=Beta-1,3-endoglucanase 14; Short=Beta-1,3-glucanase 14; Flags: Precursor;	A0A2I4ECB1_JUGRE RecName: Full=Glucan endo-1,3-beta-D-glucosidase {ECO:0000256|ARBA:ARBA00012780}; EC=3.2.1.39 {ECO:0000256|ARBA:ARBA00012780}; AltName: Full=(1->3)-beta-glucan endohydrolase {ECO:0000256|ARBA:ARBA00033335}; AltName: Full=Beta-1,3-endoglucanase {ECO:0000256|ARBA:ARBA00033417};	--	GO:0046658,anchored component of plasma membrane; GO:0005737,cytoplasm; GO:0005576,extracellular region; GO:0005634,nucleus; GO:0042973,glucan endo-1,3-beta-D-glucosidase activity; GO:0005975,carbohydrate metabolic process; GO:0071555,cell wall organization; GO:0006952,defense response; GO:0003674,molecular_function; GO:0003824,catalytic activity; GO:0004553,hydrolase activity, hydrolyzing O-glyc…	PF00332.21:Glycosyl hydrolases family 17	--	--	--
LOC108988287	1	0.615	0.1851	0.1244	1.3834	1.2289	1.5127	1.3219	2.4568	3.0473	NC_049907.1	13445969	13448607	-	LOC108988287	--	K24028 salicylic acid 3-hydroxylase [EC:1.14.11.-] | (RefSeq) protein DMR6-LIKE OXYGENASE 1-like (A)	--	protein DMR6-LIKE OXYGENASE 1-like [Juglans regia]	DLO1_ARATH RecName: Full=Protein DMR6-LIKE OXYGENASE 1 {ECO:0000303|PubMed:25376907}; EC=1.14.11.- {ECO:0000255|PROSITE-ProRule:PRU00805}; AltName: Full=2-oxoglutarate (2OG)-Fe(II) oxygenase-like protein DLO1 {ECO:0000303|PubMed:25376907}; AltName: Full=Protein SENESCENCE-ASSOCIATED GENE 108 {ECO:0000303|PubMed:23959884}; AltName: Full=Salicylate 3-hydroxylase DLO1 {ECO:0000303|PubMed:23959884}; …	A0A2I4ECD2_JUGRE SubName: Full=protein DMR6-LIKE OXYGENASE 1-like {ECO:0000313|RefSeq:XP_018817053.2};	Iron/ascorbate family oxidoreductases	GO:0051213,dioxygenase activity; GO:0046872,metal ion binding; GO:0002229,defense response to oomycetes; GO:0010150,leaf senescence; GO:0009617,response to bacterium; GO:0009620,response to fungus; GO:0002239,response to oomycetes; GO:0009751,response to salicylic acid; GO:0046244,salicylic acid catabolic process; GO:0003674,molecular_function; GO:0003824,catalytic activity; GO:0016491,oxidoreduc…	PF03171.23:2OG-Fe(II) oxygenase superfamily	--	--	--
LOC108988338	1	21.4138	29.6787	32.5197	52.3366	89.514	70.1297	101.267	98.3572	108.097	NC_049913.1	34620225	34620914	+	LOC108988338	--	--	--	uncharacterized protein LOC108988338 [Juglans regia]	--	A0A2I4ECJ7_JUGRE SubName: Full=uncharacterized protein LOC108988338 {ECO:0000313|RefSeq:XP_018817121.2};	--	--	PF17032.8:zinc-ribbon family	--	--	--
LOC108988352	1	0.0698	0.1261	0.2472	0.5523	0.4112	0.6625	0.8929	0.5928	0.9869	NC_049913.1	34335095	34337349	-	LOC108988352	--	--	--	bark storage protein A-like [Juglans regia]	BSPA_POPDE RecName: Full=Bark storage protein A; Flags: Precursor;	A0A6P9DZL9_JUGRE SubName: Full=bark storage protein A-like {ECO:0000313|RefSeq:XP_035540561.1};	--	GO:0003824,catalytic activity; GO:0045735,nutrient reservoir activity; GO:0009116,nucleoside metabolic process; GO:0003674,molecular_function; GO:0006139,nucleobase-containing compound metabolic process; GO:0006725,cellular aromatic compound metabolic process; GO:0006807,nitrogen compound metabolic process; GO:0008150,biological_process; GO:0008152,metabolic process; GO:0009987,cellular process; …	PF01048.23:Phosphorylase superfamily	--	--	--
LOC108988354	1	1.739	3.3025	1.9105	3.8252	4.5254	3.3816	4.6	5.4197	3.9545	NC_049913.1	34564418	34567045	+	LOC108988354	--	K13066 caffeic acid 3-O-methyltransferase / acetylserotonin O-methyltransferase [EC:2.1.1.68 2.1.1.4] | (RefSeq) caffeic acid 3-O-methyltransferase-like (A)	ko00380: Tryptophan metabolism; ko00940: Phenylpropanoid biosynthesis; ko01100: Metabolic pathways; ko01110: Biosynthesis of secondary metabolites	hypothetical protein F2P56_031039, partial [Juglans regia]	COMT1_CATRO RecName: Full=Caffeic acid 3-O-methyltransferase; Short=CAOMT; Short=COMT; EC=2.1.1.68; AltName: Full=S-adenosysl-L-methionine:caffeic acid 3-O-methyltransferase;	A0A833WY11_JUGRE SubName: Full=Uncharacterized protein {ECO:0000313|EMBL:KAF5450712.1};	Hydroxyindole-O-methyltransferase and related SAM-dependent methyltransferases	GO:0047763,caffeate O-methyltransferase activity; GO:0046983,protein dimerization activity; GO:0009809,lignin biosynthetic process; GO:0032259,methylation; GO:0003674,molecular_function; GO:0003824,catalytic activity; GO:0008168,methyltransferase activity; GO:0008171,O-methyltransferase activity; GO:0016740,transferase activity; GO:0016741,transferase activity, transferring one-carbon groups; GO:…	PF00891.21:O-methyltransferase domain	--	--	--
LOC108988493	1	115.559	144.771	129.13	157.62	336.908	271.986	386.568	287.256	312.209	NC_049913.1	23152131	23154294	+	LOC108988493	--	--	--	uncharacterized protein LOC108988493 [Juglans regia]	--	A0A2I4ED40_JUGRE SubName: Full=uncharacterized protein LOC108988493 {ECO:0000313|RefSeq:XP_018817311.1};	--	GO:0016567,protein ubiquitination; GO:0006807,nitrogen compound metabolic process; GO:0008150,biological_process; GO:0008152,metabolic process; GO:0019538,protein metabolic process; GO:0032446,protein modification by small protein conjugation; GO:0036211,protein modification process; GO:0043170,macromolecule metabolic process; GO:0043412,macromolecule modification; GO:0044238,primary metabolic pr…	--	--	--	--
LOC108988514	1	0.5469	0.5227	0.5748	1.4358	1.1592	1.0398	1.192	2.1095	2.2223	NC_049913.1	23635085	23661941	+	LOC108988514	--	K10357 myosin V | (RefSeq) myosin-2-like (A)	ko04814: Motor proteins	myosin-1 [Juglans regia]	MYO1_ARATH RecName: Full=Myosin-1; AltName: Full=AtATM1;	A0A2I4ED55_JUGRE SubName: Full=myosin-1 {ECO:0000313|RefSeq:XP_018817333.2};	Myosin class V heavy chain	GO:0015629,actin cytoskeleton; GO:0005783,endoplasmic reticulum; GO:0005768,endosome; GO:0016459,myosin complex; GO:0009524,phragmoplast; GO:0009506,plasmodesma; GO:0051015,actin filament binding; GO:0005524,ATP binding; GO:0005516,calmodulin binding; GO:0000146,microfilament motor activity; GO:0007015,actin filament organization; GO:0006897,endocytosis; GO:0030050,vesicle transport along actin f…	PF00063.24:Myosin head (motor domain)	--	--	--
LOC108988525	1	1.0629	0.6889	1.1025	3.0458	2.0129	4.6536	4.8779	5.9603	4.9351	NC_049913.1	22823437	22827784	+	LOC108988525	--	K03686 molecular chaperone DnaJ | (RefSeq) chaperone protein DnaJ (A)	--	chaperone protein dnaJ C76, chloroplastic [Juglans regia]	DJC76_ARATH RecName: Full=Chaperone protein dnaJ C76, chloroplastic {ECO:0000305}; Short=atDjC76 {ECO:0000303|PubMed:23894646}; AltName: Full=AtDjC17 {ECO:0000303|PubMed:25339971}; AltName: Full=AtJ17 {ECO:0000305}; Flags: Precursor;	A0A2I4ED86_JUGRE SubName: Full=chaperone protein dnaJ C76, chloroplastic {ECO:0000313|RefSeq:XP_018817355.1};	Molecular chaperone (DnaJ superfamily)	GO:0009507,chloroplast; GO:0005575,cellular_component; GO:0005622,intracellular anatomical structure; GO:0005737,cytoplasm; GO:0009536,plastid; GO:0043226,organelle; GO:0043227,membrane-bounded organelle; GO:0043229,intracellular organelle; GO:0043231,intracellular membrane-bounded organelle; GO:0110165,cellular anatomical entity	PF00226.34:DnaJ domain	--	--	--
LOC108988559	1	8.3614	8.7724	9.6376	16.9285	11.9634	10.9453	14.4417	19.4906	16.6532	NC_049912.1	416332	422762	+	LOC108988559	--	--	--	nuclear envelope integral membrane protein 1 isoform X1 [Juglans regia]	--	A0A2I4EDC5_JUGRE SubName: Full=nuclear envelope integral membrane protein 1 isoform X1 {ECO:0000313|RefSeq:XP_018817403.1};	--	GO:0016021,integral component of membrane; GO:0005637,nuclear inner membrane; GO:0005575,cellular_component; GO:0016020,membrane; GO:0031224,intrinsic component of membrane; GO:0110165,cellular anatomical entity; GO:0005622,intracellular anatomical structure; GO:0005634,nucleus; GO:0005635,nuclear envelope; GO:0012505,endomembrane system; GO:0019866,organelle inner membrane; GO:0031090,organelle …	PF10225.12:NEMP family	--	--	--
LOC108988562	1	6.9883	8.0765	5.5024	12.2884	11.3547	9.2376	10.5021	15.0944	12.0327	NC_049912.1	466874	471850	+	LOC108988562	--	--	--	uncharacterized protein LOC108988562 isoform X1 [Juglans regia]	--	A0A2I4EDE1_JUGRE SubName: Full=uncharacterized protein LOC108988562 isoform X1 {ECO:0000313|RefSeq:XP_018817410.1};	--	GO:0016021,integral component of membrane; GO:0004553,hydrolase activity, hydrolyzing O-glycosyl compounds; GO:0005975,carbohydrate metabolic process; GO:0003674,molecular_function; GO:0003824,catalytic activity; GO:0016787,hydrolase activity; GO:0016798,hydrolase activity, acting on glycosyl bonds; GO:0008150,biological_process; GO:0008152,metabolic process; GO:0044238,primary metabolic process;…	PF04616.17:Glycosyl hydrolases family 43	--	--	--
LOC108988749	1	3.1492	5.0966	5.6623	6.7392	10.9619	9.7124	10.892	11.9508	12.7216	NC_049912.1	9469494	9483059	-	LOC108988749	--	K08472 mlo protein | (RefSeq) MLO-like protein 1 (A)	--	hypothetical protein F2P56_026938, partial [Juglans regia]	MLO1_ARATH RecName: Full=MLO-like protein 1; Short=AtMlo1; AltName: Full=MLO protein homolog 1; Short=AtMlo-H1;	A0A833U7Q9_JUGRE RecName: Full=MLO-like protein {ECO:0000256|RuleBase:RU280816}; Flags: Fragment;	--	GO:0016021,integral component of membrane; GO:0005886,plasma membrane; GO:0005516,calmodulin binding; GO:0006952,defense response; GO:0009607,response to biotic stimulus; GO:0003674,molecular_function; GO:0005488,binding; GO:0005515,protein binding; GO:0006950,response to stress; GO:0008150,biological_process; GO:0050896,response to stimulus; GO:0005575,cellular_component; GO:0016020,membrane; GO…	PF03094.18:Mlo family	--	--	--
LOC108988862	1	2.8676	4.734	5.6348	7.0404	6.5337	5.0952	9.5183	6.832	7.5469	NC_049913.1	304256	311099	-	LOC108988862	--	K12839 survival of motor neuron-related-splicing factor 30 | (RefSeq) uncharacterized protein LOC108988862 (A)	ko03040: Spliceosome	uncharacterized protein LOC108988862 [Juglans regia]	--	A0A2I4EEG2_JUGRE SubName: Full=uncharacterized protein LOC108988862 {ECO:0000313|RefSeq:XP_018817789.1};	Splicing factor SPF30	GO:0005634,nucleus; GO:0005575,cellular_component; GO:0005622,intracellular anatomical structure; GO:0043226,organelle; GO:0043227,membrane-bounded organelle; GO:0043229,intracellular organelle; GO:0043231,intracellular membrane-bounded organelle; GO:0110165,cellular anatomical entity	--	--	--	--
LOC108988867	1	0.1505	0.2492	0.1776	0.8994	1.0742	0.8991	0.6973	1.4782	1.9171	NC_049913.1	959048	960848	+	LOC108988867	--	K23260 scopoletin glucosyltransferase [EC:2.4.1.128] | (RefSeq) scopoletin glucosyltransferase-like (A)	ko00999: Biosynthesis of various plant secondary metabolites; ko01110: Biosynthesis of secondary metabolites	scopoletin glucosyltransferase-like [Juglans regia]	SCGT_TOBAC RecName: Full=Scopoletin glucosyltransferase; EC=2.4.1.128; AltName: Full=Phenylpropanoid:glucosyltransferase 1;	A0A2I4EEG7_JUGRE RecName: Full=Glycosyltransferase {ECO:0000256|RuleBase:RU362057}; EC=2.4.1.- {ECO:0000256|RuleBase:RU362057};	UDP-glucuronosyl and UDP-glucosyl transferase	GO:0042802,identical protein binding; GO:0050275,scopoletin glucosyltransferase activity; GO:0003674,molecular_function; GO:0005488,binding; GO:0005515,protein binding; GO:0003824,catalytic activity; GO:0008194,UDP-glycosyltransferase activity; GO:0016740,transferase activity; GO:0016757,glycosyltransferase activity; GO:0016758,hexosyltransferase activity; GO:0035251,UDP-glucosyltransferase activ…	PF00201.21:UDP-glucoronosyl and UDP-glucosyl transferase	--	--	--
LOC108988898	1	2.7164	2.046	2.5589	6.8246	6.779	5.7919	6.0397	9.0837	8.8062	NC_049913.1	684030	692777	-	LOC108988898	--	K10875 DNA repair and recombination protein RAD54 and RAD54-like protein [EC:5.6.2.-] | (RefSeq) protein CHROMATIN REMODELING 25 (A)	ko03440: Homologous recombination	protein CHROMATIN REMODELING 25 [Juglans regia]	CHR25_ARATH RecName: Full=Protein CHROMATIN REMODELING 25; Short=AtCHR25; EC=3.6.4.-; AltName: Full=DNA repair and recombination protein RAD54 {ECO:0000303|PubMed:17227544}; Short=AtRAD54 {ECO:0000303|PubMed:17227544};	A0A2I4EEK2_JUGRE SubName: Full=protein CHROMATIN REMODELING 25 {ECO:0000313|RefSeq:XP_018817831.1};	DNA repair protein, SNF2 family	GO:0005634,nucleus; GO:0005524,ATP binding; GO:0140658,ATP-dependent chromatin remodeler activity; GO:0003677,DNA binding; GO:0015616,DNA translocase activity; GO:0004386,helicase activity; GO:0016787,hydrolase activity; GO:0051701,biological process involved in interaction with host; GO:0051301,cell division; GO:0071480,cellular response to gamma radiation; GO:0071248,cellular response to metal …	PF00176.26:SNF2-related domain	SNF2	TR	SNF2
LOC108988992	1	422.588	393.033	373.735	453.253	724.122	635.194	784.727	679.358	708.231	NC_049907.1	33524512	33525902	-	LOC108988992	--	K09286 EREBP-like factor | (RefSeq) ethylene-responsive transcription factor RAP2-3 (A)	--	ethylene-responsive transcription factor RAP2-3 [Juglans regia]	RAP23_ARATH RecName: Full=Ethylene-responsive transcription factor RAP2-3; AltName: Full=Cadmium-induced protein AS30; AltName: Full=Ethylene response factor 72; Short=ERF72; AltName: Full=Ethylene-responsive element binding protein; Short=AtEBP; AltName: Full=Protein RELATED TO APETALA2 3; Short=Related to AP2 3;	A0A2I4EF00_JUGRE SubName: Full=ethylene-responsive transcription factor RAP2-3 {ECO:0000313|RefSeq:XP_018817975.2};	--	GO:0005737,cytoplasm; GO:0005634,nucleus; GO:0005886,plasma membrane; GO:0003677,DNA binding; GO:0003700,DNA-binding transcription factor activity; GO:0000976,transcription cis-regulatory region binding; GO:0008219,cell death; GO:0009873,ethylene-activated signaling pathway; GO:0010286,heat acclimation; GO:0045893,positive regulation of DNA-templated transcription; GO:0009735,response to cytokini…	PF00847.23:AP2 domain	AP2/ERF-ERF	TF	AP2/ERF->AP2/ERF-ERF
LOC108988993	1	4.5708	7.1842	6.8229	9.958	12.0549	8.8522	13.071	12.1266	12.5952	NC_049907.1	33440246	33443364	-	LOC108988993	--	K17506 protein phosphatase 1L [EC:3.1.3.16] | (RefSeq) probable protein phosphatase 2C 59 (A)	--	probable protein phosphatase 2C 34 [Juglans regia]	P2C34_ARATH RecName: Full=Probable protein phosphatase 2C 34; Short=AtPP2C34; EC=3.1.3.16;	A0A2I4EF07_JUGRE SubName: Full=probable protein phosphatase 2C 34 {ECO:0000313|RefSeq:XP_018817976.1, ECO:0000313|RefSeq:XP_018817979.1};	Serine/threonine protein phosphatase	GO:0005886,plasma membrane; GO:0046872,metal ion binding; GO:0017018,myosin phosphatase activity; GO:0004722,protein serine/threonine phosphatase activity; GO:0045926,negative regulation of growth; GO:0035970,peptidyl-threonine dephosphorylation; GO:0006470,protein dephosphorylation; GO:1904526,regulation of microtubule binding; GO:0009414,response to water deprivation; GO:0003674,molecular_funct…	PF00481.24:Protein phosphatase 2C	--	--	--
LOC108988995	1	11.7462	11.7164	10.7782	16.1052	20.6599	21.4923	23.5105	21.4032	20.6242	NC_049905.1	962295	965768	+	LOC108988995	--	K13421 uridine monophosphate synthetase [EC:2.4.2.10 4.1.1.23] | (RefSeq) uridine 5'-monophosphate synthase-like (A)	ko00240: Pyrimidine metabolism; ko01100: Metabolic pathways; ko01240: Biosynthesis of cofactors	uridine 5'-monophosphate synthase-like [Juglans regia]	UMPS_ARATH RecName: Full=Uridine 5'-monophosphate synthase; Short=UMP synthase; Includes: RecName: Full=Orotate phosphoribosyltransferase; Short=OPRTase; EC=2.4.2.10; Includes: RecName: Full=Orotidine 5'-phosphate decarboxylase; EC=4.1.1.23; AltName: Full=OMPdecase;	A0A2I4EF11_JUGRE RecName: Full=Uridine 5'-monophosphate synthase {ECO:0000256|ARBA:ARBA00015047}; EC=2.4.2.10 {ECO:0000256|ARBA:ARBA00011971}; EC=4.1.1.23 {ECO:0000256|ARBA:ARBA00012321};	Uridine 5'- monophosphate synthase/orotate phosphoribosyltransferase	GO:0004588,orotate phosphoribosyltransferase activity; GO:0004590,orotidine-5'-phosphate decarboxylase activity; GO:0006207,'de novo' pyrimidine nucleobase biosynthetic process; GO:0044205,'de novo' UMP biosynthetic process; GO:0016036,cellular response to phosphate starvation; GO:0019856,pyrimidine nucleobase biosynthetic process; GO:0006222,UMP biosynthetic process; GO:0003674,molecular_functio…	PF00215.27:Orotidine 5'-phosphate decarboxylase / HUMPS family	--	--	--
LOC108989135	1	3.0566	5.0692	3.5955	9.4232	9.6023	7.9146	8.7538	11.2478	9.5637	NC_049906.1	35738305	35739774	-	LOC108989135	--	--	--	hypothetical protein F2P56_037199 [Juglans regia]	POLX_TOBAC RecName: Full=Retrovirus-related Pol polyprotein from transposon TNT 1-94; Includes: RecName: Full=Protease; EC=3.4.23.-; Includes: RecName: Full=Reverse transcriptase; EC=2.7.7.49; Includes: RecName: Full=Endonuclease;	A0A834D4C3_JUGRE SubName: Full=Uncharacterized protein {ECO:0000313|EMBL:KAF5481044.1};	FOG: Transposon-encoded proteins with TYA, reverse transcriptase, integrase domains in various combinations	GO:0004190,aspartic-type endopeptidase activity; GO:0004519,endonuclease activity; GO:0003676,nucleic acid binding; GO:0003964,RNA-directed DNA polymerase activity; GO:0008270,zinc ion binding; GO:0015074,DNA integration; GO:0006508,proteolysis; GO:0003674,molecular_function; GO:0003824,catalytic activity; GO:0004175,endopeptidase activity; GO:0008233,peptidase activity; GO:0016787,hydrolase acti…	PF14223.9:gag-polypeptide of LTR copia-type	--	--	--
LOC108989185	1	0.1861	0.308	0.0941	0.8338	0.5643	0.6701	0.7068	1.2698	0.9089	NC_049914.1	5346127	5369398	+	LOC108989185	--	K03654 ATP-dependent DNA helicase RecQ [EC:5.6.2.4] | (RefSeq) ATP-dependent DNA helicase RecQ-like (A)	ko03018: RNA degradation	ATP-dependent DNA helicase RecQ-like [Juglans regia]	RECQ2_ARATH RecName: Full=ATP-dependent DNA helicase Q-like 2; EC=3.6.4.12 {ECO:0000305|PubMed:18419780}; AltName: Full=RecQ-like protein 2 {ECO:0000303|PubMed:11058127}; Short=AtRQ2 {ECO:0000303|PubMed:16371241}; Short=AtRecQ2 {ECO:0000303|PubMed:16371241}; Short=AtRecQl2 {ECO:0000303|PubMed:11058127};	A0A6P9E0K8_JUGRE RecName: Full=ATP-dependent DNA helicase {ECO:0000256|RuleBase:RU364117}; EC=3.6.4.12 {ECO:0000256|RuleBase:RU364117};	ATP-dependent DNA helicase	GO:0005694,chromosome; GO:0005737,cytoplasm; GO:0016592,mediator complex; GO:0043138,3'-5' DNA helicase activity; GO:0005524,ATP binding; GO:0016887,ATP hydrolysis activity; GO:0003677,DNA binding; GO:0009378,four-way junction helicase activity; GO:0046872,metal ion binding; GO:0032508,DNA duplex unwinding; GO:0006310,DNA recombination; GO:0006281,DNA repair; GO:0006268,DNA unwinding involved in …	PF09382.13:RQC domain	--	--	--
LOC108989313	1	4.648	5.2753	8.4617	13.1618	14.1441	12.388	20.4844	15.616	13.8311	NC_049912.1	18370402	18374143	+	LOC108989313	--	K05275 pyridoxine 4-dehydrogenase [EC:1.1.1.65] | (RefSeq) pyridoxal reductase, chloroplastic isoform X3 (A)	ko00750: Vitamin B6 metabolism; ko01100: Metabolic pathways	probable voltage-gated potassium channel subunit beta [Juglans regia]	KCAB_ARATH RecName: Full=Probable voltage-gated potassium channel subunit beta; AltName: Full=K(+) channel subunit beta; AltName: Full=Potassium voltage beta 1; Short=KV-beta1;	A0A2I4EG86_JUGRE SubName: Full=probable voltage-gated potassium channel subunit beta {ECO:0000313|RefSeq:XP_018818414.1};	Voltage-gated shaker-like K+ channel, subunit beta/KCNAB	GO:0005576,extracellular region; GO:0005886,plasma membrane; GO:0009506,plasmodesma; GO:0005244,voltage-gated ion channel activity; GO:0006813,potassium ion transport; GO:0034765,regulation of ion transmembrane transport; GO:0003674,molecular_function; GO:0005215,transporter activity; GO:0015075,ion transmembrane transporter activity; GO:0015267,channel activity; GO:0022803,passive transmembrane …	PF00248.24:Aldo/keto reductase family	--	--	--
LOC108989392	1	13.0408	14.9377	12.6784	21.5069	32.1095	27.791	39.1052	30.1142	30.3744	NC_049916.1	20650592	20655974	-	LOC108989392	--	K02884 large subunit ribosomal protein L19 | (RefSeq) 50S ribosomal protein L19-2, chloroplastic-like isoform X1 (A)	ko03010: Ribosome	50S ribosomal protein L19-2, chloroplastic-like isoform X1 [Juglans regia]	RK19_SPIOL RecName: Full=50S ribosomal protein L19, chloroplastic {ECO:0000303|PubMed:10874046}; AltName: Full=CL19; AltName: Full=Chloroplastic large ribosomal subunit protein bL19c {ECO:0000303|PubMed:28007896}; Flags: Precursor;	A0A2I4EGI8_JUGRE SubName: Full=50S ribosomal protein L19-2, chloroplastic-like isoform X1 {ECO:0000313|RefSeq:XP_018818512.2, ECO:0000313|RefSeq:XP_018818513.2};	Mitochondrial/chloroplast ribosomal protein L19	GO:0009507,chloroplast; GO:0005840,ribosome; GO:0019843,rRNA binding; GO:0003735,structural constituent of ribosome; GO:0006412,translation; GO:0003674,molecular_function; GO:0003676,nucleic acid binding; GO:0003723,RNA binding; GO:0005488,binding; GO:0097159,organic cyclic compound binding; GO:1901363,heterocyclic compound binding; GO:0005198,structural molecule activity; GO:0006518,peptide meta…	PF01245.23:Ribosomal protein L19	--	--	--
LOC108989404	1	0.0126	0.0684	0.1022	0.5326	1.0274	1.411	1.6847	0.9837	0.9385	NC_049913.1	10293498	10298888	-	LOC108989404	--	K08332 vacuolar protein 8 | (RefSeq) U-box domain-containing protein 44-like (A)	--	putative U-box domain-containing protein 42 isoform X1 [Juglans regia]	PUB42_ARATH RecName: Full=Putative U-box domain-containing protein 42; EC=2.3.2.27; AltName: Full=Plant U-box protein 42; AltName: Full=RING-type E3 ubiquitin transferase PUB42 {ECO:0000305};	A0A2I4EGK2_JUGRE RecName: Full=RING-type E3 ubiquitin transferase {ECO:0000256|ARBA:ARBA00012483}; EC=2.3.2.27 {ECO:0000256|ARBA:ARBA00012483};	FOG: Armadillo/beta-catenin-like repeats	GO:0004842,ubiquitin-protein transferase activity; GO:0003674,molecular_function; GO:0003824,catalytic activity; GO:0016740,transferase activity; GO:0019787,ubiquitin-like protein transferase activity; GO:0140096,catalytic activity, acting on a protein	PF00514.26:Armadillo/beta-catenin-like repeat	--	--	--
LOC108989422	1	49.4276	63.5031	57.2829	97.5319	99.8857	92.1515	99.0225	116.757	113.376	NC_049905.1	1400449	1405864	+	LOC108989422	--	--	--	protein NCA1 [Juglans regia]	NCA1_ARATH RecName: Full=Protein NCA1 {ECO:0000303|PubMed:24285797}; AltName: Full=NO CATALASE ACTIVITY 1 {ECO:0000303|PubMed:24285797};	A0A2I4EGP5_JUGRE SubName: Full=protein NCA1 {ECO:0000313|RefSeq:XP_018818568.1};	--	GO:0005829,cytosol; GO:0005634,nucleus; GO:0046872,metal ion binding; GO:0061630,ubiquitin protein ligase activity; GO:1902553,positive regulation of catalase activity; GO:0016567,protein ubiquitination; GO:0003674,molecular_function; GO:0005488,binding; GO:0043167,ion binding; GO:0043169,cation binding; GO:0003824,catalytic activity; GO:0004842,ubiquitin-protein transferase activity; GO:0016740,…	PF13424.9:Tetratricopeptide repeat	--	--	--
LOC108989470	1	11.8642	16.9023	16.4247	30.7407	22.4272	21.4191	30.3549	27.3937	23.8246	NC_049907.1	40689049	40693711	-	LOC108989470	--	K24772 guanine nucleotide-binding protein subunit gamma 1/2, plant | (RefSeq) guanine nucleotide-binding protein subunit gamma 2-like (A)	--	guanine nucleotide-binding protein subunit gamma 2-like [Juglans regia]	GG2_ARATH RecName: Full=Guanine nucleotide-binding protein subunit gamma 2; AltName: Full=Ggamma-subunit 2; AltName: Full=Heterotrimeric G protein gamma-subunit 2; Short=AtAGG2; Flags: Precursor;	A0A2I4EGV1_JUGRE SubName: Full=guanine nucleotide-binding protein subunit gamma 2-like {ECO:0000313|RefSeq:XP_018818631.1, ECO:0000313|RefSeq:XP_018818632.1};	--	GO:0005834,heterotrimeric G-protein complex; GO:0005886,plasma membrane; GO:0010540,basipetal auxin transport; GO:0007186,G protein-coupled receptor signaling pathway; GO:0048527,lateral root development; GO:0018345,protein palmitoylation; GO:0018342,protein prenylation; GO:0009845,seed germination; GO:0006810,transport; GO:0008150,biological_process; GO:0009914,hormone transport; GO:0009926,auxi…	PF00631.25:GGL domain	--	--	--
LOC108989478	1	32.5667	36.8345	30.1331	38.0543	81.3633	72.8234	89.9748	76.0367	87.6184	NC_049907.1	40703861	40708253	+	LOC108989478	--	--	--	hypothetical protein F2P56_016011, partial [Juglans regia]	--	A0A834CVY3_JUGRE SubName: Full=Uncharacterized protein {ECO:0000313|EMBL:KAF5466053.1};	--	--	--	--	--	--
LOC108989487	1	9.0846	11.2647	7.1356	13.2895	17.9891	15.3578	14.3825	20.2187	18.0558	NC_049907.1	41120911	41126574	-	LOC108989487	--	K21776 protein lin-54 | (RefSeq) uncharacterized protein LOC108996265 (A)	--	protein tesmin/TSO1-like CXC 2 isoform X1 [Juglans regia]	TCX2_ARATH RecName: Full=Protein tesmin/TSO1-like CXC 2; Short=AtTCX2; AltName: Full=Protein TSO1-like 2; Short=Protein SOL2;	A0A2I4EGX5_JUGRE SubName: Full=protein tesmin/TSO1-like CXC 2 isoform X1 {ECO:0000313|RefSeq:XP_018818656.2};	Metallothionein-like protein	GO:0005634,nucleus; GO:0003700,DNA-binding transcription factor activity; GO:0046872,metal ion binding; GO:0000976,transcription cis-regulatory region binding; GO:0006355,regulation of DNA-templated transcription; GO:0010375,stomatal complex patterning; GO:0010440,stomatal lineage progression; GO:0003674,molecular_function; GO:0140110,transcription regulator activity; GO:0005488,binding; GO:00431…	PF03638.18:Tesmin/TSO1-like CXC domain, cysteine-rich domain	CPP	TF	CPP
LOC108989569	1	6.6693	7.5876	5.356	16.9604	14.3553	12.707	15.3311	18.9701	18.2187	NC_049916.1	4577566	4586533	-	LOC108989569	--	K17681 ATPase family AAA domain-containing protein 3A/B | (RefSeq) ATPase family AAA domain-containing protein 3-like (A)	--	ATPase family AAA domain-containing protein 3-like [Juglans regia]	PRS6A_SOLLC RecName: Full=26S proteasome regulatory subunit 6A homolog; AltName: Full=LEMA-1; AltName: Full=Mg(2+)-dependent ATPase 1; AltName: Full=Tat-binding protein homolog 1; Short=TBP-1;	A0A2I4EH87_JUGRE SubName: Full=ATPase family AAA domain-containing protein 3-like {ECO:0000313|RefSeq:XP_018818763.1};	AAA+-type ATPase	GO:0005737,cytoplasm; GO:0005634,nucleus; GO:0008540,proteasome regulatory particle, base subcomplex; GO:0005524,ATP binding; GO:0016887,ATP hydrolysis activity; GO:0036402,proteasome-activating activity; GO:0043161,proteasome-mediated ubiquitin-dependent protein catabolic process; GO:0000166,nucleotide binding; GO:0003674,molecular_function; GO:0005488,binding; GO:0017076,purine nucleotide bindi…	PF12037.11:ATPase family AAA domain-containing protein 3, N-terminal	--	--	--
LOC108989593	1	49.7427	54.97	59.6005	93.8939	110.798	99.2708	124.692	121.646	124.82	NC_049913.1	30691407	30693874	-	LOC108989593	--	K01057 6-phosphogluconolactonase [EC:3.1.1.31] | (RefSeq) probable 6-phosphogluconolactonase 4, chloroplastic (A)	ko00030: Pentose phosphate pathway; ko01100: Metabolic pathways; ko01110: Biosynthesis of secondary metabolites; ko01200: Carbon metabolism	probable 6-phosphogluconolactonase 4, chloroplastic [Juglans regia]	6PGL4_ORYSI RecName: Full=Probable 6-phosphogluconolactonase 4, chloroplastic; Short=6PGL 4; EC=3.1.1.31; Flags: Precursor;	A0A2I4EHC3_JUGRE RecName: Full=Probable 6-phosphogluconolactonase {ECO:0000256|RuleBase:RU365095}; EC=3.1.1.31 {ECO:0000256|RuleBase:RU365095};	6-phosphogluconolactonase - like protein	GO:0009507,chloroplast; GO:0017057,6-phosphogluconolactonase activity; GO:0005975,carbohydrate metabolic process; GO:0006098,pentose-phosphate shunt; GO:0003674,molecular_function; GO:0003824,catalytic activity; GO:0016787,hydrolase activity; GO:0016788,hydrolase activity, acting on ester bonds; GO:0052689,carboxylic ester hydrolase activity; GO:0008150,biological_process; GO:0008152,metabolic pr…	PF01182.23:Glucosamine-6-phosphate isomerases/6-phosphogluconolactonase	--	--	--
LOC108989644	1	10.2134	14.5103	13.0735	20.4315	19.5957	18.9837	22.5313	24.0874	24.3643	NC_049914.1	11216324	11222383	+	LOC108989644	--	K11975 E3 ubiquitin-protein ligase RNF144 [EC:2.3.2.31] | (RefSeq) probable E3 ubiquitin-protein ligase RNF217 (A)	--	uncharacterized protein LOC108989644 [Juglans regia]	RGSL1_ARATH RecName: Full=E3 ubiquitin-protein ligase RSL1 {ECO:0000303|PubMed:24388521}; EC=2.3.2.31 {ECO:0000269|PubMed:24388521}; AltName: Full=Protein RING FINGER OF SEED LONGEVITY 1 {ECO:0000303|PubMed:12446796, ECO:0000303|PubMed:24388521}; AltName: Full=RING-type E3 ubiquitin transferase RSL1 {ECO:0000303|PubMed:24388521};	A0A2I4EHK0_JUGRE SubName: Full=uncharacterized protein LOC108989644 {ECO:0000313|RefSeq:XP_018818868.1};	Predicted E3 ubiquitin ligase	GO:0005737,cytoplasm; GO:0016021,integral component of membrane; GO:0009705,plant-type vacuole membrane; GO:0005886,plasma membrane; GO:0000151,ubiquitin ligase complex; GO:0046872,metal ion binding; GO:0003676,nucleic acid binding; GO:0004523,RNA-DNA hybrid ribonuclease activity; GO:0031624,ubiquitin conjugating enzyme binding; GO:0061630,ubiquitin protein ligase activity; GO:0009738,abscisic ac…	PF13456.9:Reverse transcriptase-like	--	--	--
LOC108989653	1	13.4119	14.4223	10.816	23.2733	23.8169	22.6376	25.8902	28.3763	28.2162	NC_049914.1	10938584	10945396	+	LOC108989653	--	--	--	hypothetical protein F2P56_032667, partial [Juglans regia]	--	A0A833UAE3_JUGRE SubName: Full=Uncharacterized protein {ECO:0000313|EMBL:KAF5447090.1};	E3 ubiquitin ligase interacting with arginine methyltransferase	GO:0003676,nucleic acid binding; GO:0008270,zinc ion binding; GO:0003674,molecular_function; GO:0005488,binding; GO:0097159,organic cyclic compound binding; GO:1901363,heterocyclic compound binding; GO:0043167,ion binding; GO:0043169,cation binding; GO:0046872,metal ion binding; GO:0046914,transition metal ion binding	PF00098.26:Zinc knuckle	--	--	--
LOC108989661	1	2.0047	3.1584	2.4649	4.5383	9.2568	8.3488	8.1282	9.539	10.3687	NC_049914.1	10536130	10539357	-	LOC108989661	--	--	--	BTB/POZ domain-containing protein At5g60050 [Juglans regia]	Y5600_ARATH RecName: Full=BTB/POZ domain-containing protein At5g60050;	A0A2I4EHM2_JUGRE SubName: Full=BTB/POZ domain-containing protein At5g60050 {ECO:0000313|RefSeq:XP_018818900.1};	--	GO:0016567,protein ubiquitination; GO:0006807,nitrogen compound metabolic process; GO:0008150,biological_process; GO:0008152,metabolic process; GO:0019538,protein metabolic process; GO:0032446,protein modification by small protein conjugation; GO:0036211,protein modification process; GO:0043170,macromolecule metabolic process; GO:0043412,macromolecule modification; GO:0044238,primary metabolic pr…	PF08926.14:Domain of unknown function (DUF1908)	--	--	--
LOC108989745	1	13.0578	12.1891	9.5436	13.9496	21.2298	15.9451	20.3232	20.323	22.7716	NC_049913.1	26081470	26083303	-	LOC108989745	--	K23541 Ca2+/H+ antiporter, TMEM165/GDT1 family | (RefSeq) pentatricopeptide repeat-containing protein At4g21065-like isoform X1 (A)	--	pentatricopeptide repeat-containing protein At2g15690, mitochondrial [Juglans microcarpa x Juglans regia]	PP153_ARATH RecName: Full=Pentatricopeptide repeat-containing protein At2g15690, mitochondrial; Flags: Precursor;	A0A2I4EHZ5_JUGRE SubName: Full=pentatricopeptide repeat-containing protein At2g15690, mitochondrial-like {ECO:0000313|RefSeq:XP_018819012.1};	FOG: PPR repeat	GO:0009507,chloroplast; GO:0043231,intracellular membrane-bounded organelle; GO:0005739,mitochondrion; GO:0003729,mRNA binding; GO:0003723,RNA binding; GO:0008270,zinc ion binding; GO:0009793,embryo development ending in seed dormancy; GO:0009451,RNA modification; GO:0003674,molecular_function; GO:0003676,nucleic acid binding; GO:0005488,binding; GO:0097159,organic cyclic compound binding; GO:190…	PF14432.9:DYW family of nucleic acid deaminases	--	--	--
LOC108989858	1	0.2726	0	0.0689	1.1737	1.3618	1.1254	1.5911	1.9964	1.8072	NC_049905.1	6592713	6595471	-	LOC108989858	--	K01568 pyruvate decarboxylase [EC:4.1.1.1] | (RefSeq) pyruvate decarboxylase 1-like (A)	ko00010: Glycolysis / Gluconeogenesis; ko01100: Metabolic pathways; ko01110: Biosynthesis of secondary metabolites	pyruvate decarboxylase 1-like [Juglans regia]	PDC4_ARATH RecName: Full=Pyruvate decarboxylase 4; Short=AtPDC4; EC=4.1.1.1;	A0A2I4EIE2_JUGRE RecName: Full=Pyruvate decarboxylase {ECO:0000256|ARBA:ARBA00013202}; EC=4.1.1.1 {ECO:0000256|ARBA:ARBA00013202};	Thiamine pyrophosphate-requiring enzyme	GO:0005829,cytosol; GO:0016831,carboxy-lyase activity; GO:0000287,magnesium ion binding; GO:0004737,pyruvate decarboxylase activity; GO:0030976,thiamine pyrophosphate binding; GO:0003674,molecular_function; GO:0003824,catalytic activity; GO:0016829,lyase activity; GO:0016830,carbon-carbon lyase activity; GO:0005488,binding; GO:0043167,ion binding; GO:0043169,cation binding; GO:0046872,metal ion b…	PF02776.21:Thiamine pyrophosphate enzyme, N-terminal TPP binding domain	--	--	--
LOC108990012	1	8.1899	9.3798	7.5969	11.7438	13.9515	13.6149	11.16	17.4093	17.0964	NC_049905.1	1882156	1886508	+	LOC108990012	--	K23538 ELMO domain-containing protein | (RefSeq) uncharacterized protein LOC108990012 (A)	--	uncharacterized protein LOC108990012 [Juglans regia]	--	A0A2I4EJ16_JUGRE SubName: Full=uncharacterized protein LOC108990012 {ECO:0000313|RefSeq:XP_018819394.1};	--	--	--	--	--	--
LOC108990054	1	68.6714	78.5261	81.8605	132.135	154.273	145.611	189.83	163.936	154.408	NC_049905.1	1887003	1889791	-	LOC108990054	--	K12877 protein mago nashi | (RefSeq) protein mago nashi homolog (A)	ko03013: Nucleocytoplasmic transport; ko03015: mRNA surveillance pathway; ko03040: Spliceosome	protein mago nashi homolog [Juglans regia]	MGN_ARATH RecName: Full=Protein mago nashi homolog {ECO:0000305}; Short=AtMAGO {ECO:0000303|PubMed:24416299};	A0A2I4EJ70_JUGRE SubName: Full=protein mago nashi homolog {ECO:0000313|RefSeq:XP_018819450.1};	Exon-exon junction complex, Magoh component	GO:0035145,exon-exon junction complex; GO:0016607,nuclear speck; GO:0005730,nucleolus; GO:0005654,nucleoplasm; GO:0000932,P-body; GO:0003723,RNA binding; GO:0009793,embryo development ending in seed dormancy; GO:0006397,mRNA processing; GO:0051028,mRNA transport; GO:0000184,nuclear-transcribed mRNA catabolic process, nonsense-mediated decay; GO:0010183,pollen tube guidance; GO:0010628,positive re…	PF02792.17:Mago nashi protein	--	--	--
LOC108990098	1	2.8891	4.0428	3.1557	3.6706	5.783	5.4966	5.2032	5.5395	7.2578	NC_049905.1	1977481	1982787	+	LOC108990098	--	K08286 protein-serine/threonine kinase [EC:2.7.11.-] | (RefSeq) serine/threonine-protein kinase D6PKL2 isoform X1 (A)	--	serine/threonine-protein kinase D6PK-like [Juglans regia]	D6KL2_ARATH RecName: Full=Serine/threonine-protein kinase D6PKL2; EC=2.7.11.1; AltName: Full=D6 protein kinase-like 2; AltName: Full=Serine/threonine-protein kinase AtPK5;	A0A2I4EJD7_JUGRE SubName: Full=serine/threonine-protein kinase D6PK-like {ECO:0000313|RefSeq:XP_018819496.1, ECO:0000313|RefSeq:XP_018819503.1};	Putative serine/threonine protein kinase	GO:0005737,cytoplasm; GO:0005730,nucleolus; GO:0005634,nucleus; GO:0005886,plasma membrane; GO:0005524,ATP binding; GO:0016301,kinase activity; GO:0004672,protein kinase activity; GO:0106310,protein serine kinase activity; GO:0004674,protein serine/threonine kinase activity; GO:0009734,auxin-activated signaling pathway; GO:0010540,basipetal auxin transport; GO:0009638,phototropism; GO:0006468,pro…	PF00069.28:Protein kinase domain	--	--	--
LOC108990323	1	40.6489	43.6342	38.5435	70.7129	75.8587	68.2677	74.8611	93.6295	84.7297	NC_049914.1	14407547	14415162	-	LOC108990323	--	K13525 transitional endoplasmic reticulum ATPase | (RefSeq) cell division cycle protein 48 homolog (A)	ko04141: Protein processing in endoplasmic reticulum	cell division cycle protein 48 homolog [Juglans regia]	CDC48_SOYBN RecName: Full=Cell division cycle protein 48 homolog; AltName: Full=Valosin-containing protein homolog; Short=VCP;	A0A2I4EK66_JUGRE SubName: Full=cell division cycle protein 48 homolog {ECO:0000313|RefSeq:XP_018819791.2};	AAA+-type ATPase	GO:0005829,cytosol; GO:0005634,nucleus; GO:0005886,plasma membrane; GO:0034098,VCP-NPL4-UFD1 AAA ATPase complex; GO:0005524,ATP binding; GO:0016887,ATP hydrolysis activity; GO:0031593,polyubiquitin modification-dependent protein binding; GO:0097352,autophagosome maturation; GO:0071712,ER-associated misfolded protein catabolic process; GO:0051228,mitotic spindle disassembly; GO:0030970,retrograde …	PF00004.32:ATPase family associated with various cellular activities (AAA)	--	--	--
LOC108990391	1	4.6561	7.1174	6.1539	8.2471	11.6575	11.5537	10.5485	14.8916	13.2642	NC_049915.1	4633663	4644344	+	LOC108990391	--	--	--	uncharacterized protein LOC108990391 [Juglans regia]	--	A0A6P9EFZ5_JUGRE SubName: Full=uncharacterized protein LOC108990391 {ECO:0000313|RefSeq:XP_035541762.1};	--	--	--	--	--	--
LOC108990431	1	1.1007	0.9414	1.9042	12.4295	13.704	9.9835	16.5833	15.0992	16.0688	NC_049910.1	7093184	7095722	-	LOC108990431	--	K03320 ammonium transporter, Amt family | (RefSeq) ammonium transporter 3 member 1-like (A)	--	ammonium transporter 3 member 1-like [Juglans regia]	AMT31_ORYSJ RecName: Full=Ammonium transporter 3 member 1; Short=OsAMT3;1;	A0A2I4EKM6_JUGRE RecName: Full=Ammonium transporter {ECO:0000256|RuleBase:RU362002};	Ammonia permease	GO:0016021,integral component of membrane; GO:0005886,plasma membrane; GO:0008519,ammonium transmembrane transporter activity; GO:0072488,ammonium transmembrane transport; GO:0003674,molecular_function; GO:0005215,transporter activity; GO:0005216,ion channel activity; GO:0005261,cation channel activity; GO:0008324,cation transmembrane transporter activity; GO:0015075,ion transmembrane transporter…	PF00909.24:Ammonium Transporter Family	--	--	--
LOC108990475	1	20.0822	24.6775	24.0589	59.3628	39.8367	32.2136	62.6804	45.2434	37.5789	NC_049901.1	12696729	12698436	+	LOC108990475	--	--	--	uncharacterized protein LOC122303749 [Carya illinoinensis]	--	A0A2I4EKS6_JUGRE SubName: Full=uncharacterized protein LOC108990475 {ECO:0000313|RefSeq:XP_018820005.1};	--	--	PF04720.15:PDDEXK-like family of unknown function	--	--	--
LOC108990544	1	37.5396	42.8386	44.7997	51.9066	68.1122	64.5551	75.102	73.4022	74.0151	NC_049904.1	9091498	9097640	+	LOC108990544	--	K03259 translation initiation factor 4E | (RefSeq) eukaryotic translation initiation factor NCBP (A)	--	hypothetical protein F2P56_008662, partial [Juglans regia]	IF4E3_WHEAT RecName: Full=Eukaryotic translation initiation factor NCBP; AltName: Full=Novel cap-binding protein; Short=nCBP; AltName: Full=mRNA cap-binding protein;	A0A833XV07_JUGRE RecName: Full=mRNA cap-binding protein {ECO:0000256|ARBA:ARBA00030245};	Predicted mRNA cap-binding protein related to eIF-4E	GO:0016281,eukaryotic translation initiation factor 4F complex; GO:0000340,RNA 7-methylguanosine cap binding; GO:0003743,translation initiation factor activity; GO:0050896,response to stimulus; GO:0000339,RNA cap binding; GO:0003674,molecular_function; GO:0003676,nucleic acid binding; GO:0003723,RNA binding; GO:0005488,binding; GO:0097159,organic cyclic compound binding; GO:1901363,heterocyclic c…	PF01652.21:Eukaryotic initiation factor 4E	--	--	--
LOC108990586	1	0.7353	1.0065	1.2714	1.3005	2.0058	1.7501	2.3468	1.8002	2.0607	NC_049915.1	3767750	3778162	+	LOC108990586	--	K03327 multidrug resistance protein, MATE family | (RefSeq) protein DETOXIFICATION 27-like isoform X1 (A)	--	protein DETOXIFICATION 27-like isoform X1 [Juglans regia]	DTX27_ARATH RecName: Full=Protein DETOXIFICATION 27 {ECO:0000303|PubMed:11739388}; Short=AtDTX27 {ECO:0000303|PubMed:11739388}; AltName: Full=Multidrug and toxic compound extrusion protein 27 {ECO:0000305}; Short=MATE protein 27 {ECO:0000305};	A0A2I4EL57_JUGRE RecName: Full=Protein DETOXIFICATION {ECO:0000256|RuleBase:RU004914}; AltName: Full=Multidrug and toxic compound extrusion protein {ECO:0000256|RuleBase:RU004914};	Uncharacterized membrane protein, predicted efflux pump	GO:0016021,integral component of membrane; GO:0016020,membrane; GO:0015297,antiporter activity; GO:0022857,transmembrane transporter activity; GO:0042910,xenobiotic transmembrane transporter activity; GO:1990961,xenobiotic detoxification by transmembrane export across the plasma membrane; GO:0003674,molecular_function; GO:0005215,transporter activity; GO:0015291,secondary active transmembrane tra…	PF01554.21:MatE	--	--	--
LOC108990620	1	89.5127	88.1614	75.453	116.392	168.796	147.964	138.147	166.607	170.539	NC_049903.1	5400898	5409569	-	LOC108990620	--	K03010 DNA-directed RNA polymerase II subunit RPB2 [EC:2.7.7.6] | (RefSeq) DNA-directed RNA polymerase II subunit RPB2 (A)	ko03020: RNA polymerase; ko03420: Nucleotide excision repair	DNA-directed RNA polymerase II subunit RPB2 [Juglans regia]	RPB2_SOLLC RecName: Full=DNA-directed RNA polymerase II subunit RPB2; Short=RNA polymerase II subunit 2; Short=RNA polymerase II subunit B2; EC=2.7.7.6; AltName: Full=DNA-directed RNA polymerase II 135 kDa polypeptide;	A0A2I4EL92_JUGRE RecName: Full=DNA-directed RNA polymerase subunit beta {ECO:0000256|RuleBase:RU363031}; EC=2.7.7.6 {ECO:0000256|RuleBase:RU363031};	RNA polymerase II, second largest subunit	GO:0005665,RNA polymerase II, core complex; GO:0003677,DNA binding; GO:0003899,DNA-directed 5'-3' RNA polymerase activity; GO:0046872,metal ion binding; GO:0032549,ribonucleoside binding; GO:0006351,DNA-templated transcription; GO:0003674,molecular_function; GO:0003676,nucleic acid binding; GO:0005488,binding; GO:0097159,organic cyclic compound binding; GO:1901363,heterocyclic compound binding; G…	PF00562.31:RNA polymerase Rpb2, domain 6	--	--	--
LOC108990634	1	4.2232	5.1457	3.7504	12.9964	10.7686	15.526	16.7189	16.4929	16.712	NC_049903.1	5313430	5316036	+	LOC108990634	--	K04712 sphingolipid 4-desaturase/C4-monooxygenase [EC:1.14.19.17 1.14.18.5] | (RefSeq) sphingolipid delta(4)-desaturase DES1-like (A)	ko00600: Sphingolipid metabolism; ko01100: Metabolic pathways	sphingolipid delta(4)-desaturase DES1-like [Juglans regia]	DES1L_ARATH RecName: Full=Sphingolipid delta(4)-desaturase DES1-like; EC=1.14.19.17 {ECO:0000305|PubMed:18978071};	A0A2I4ELC7_JUGRE RecName: Full=Sphingolipid delta(4)-desaturase DES1-like {ECO:0000256|PIRNR:PIRNR017228}; EC=1.14.19.17 {ECO:0000256|PIRNR:PIRNR017228};	Fatty acid desaturase	GO:0005789,endoplasmic reticulum membrane; GO:0016021,integral component of membrane; GO:0042284,sphingolipid delta-4 desaturase activity; GO:0046513,ceramide biosynthetic process; GO:0030148,sphingolipid biosynthetic process; GO:0003674,molecular_function; GO:0003824,catalytic activity; GO:0016491,oxidoreductase activity; GO:0016705,oxidoreductase activity, acting on paired donors, with incorpor…	PF00487.27:Fatty acid desaturase	--	--	--
LOC108990640	1	12.4232	12.4754	10.258	15.2204	22.9772	23.1067	20.7017	24.7325	26.0076	NC_049903.1	5360017	5362185	-	LOC108990640	--	--	--	pentatricopeptide repeat-containing protein At4g21705, mitochondrial isoform X1 [Juglans regia]	PP334_ARATH RecName: Full=Pentatricopeptide repeat-containing protein At4g21705, mitochondrial; Flags: Precursor;	A0A2I4ELC8_JUGRE SubName: Full=pentatricopeptide repeat-containing protein At4g21705, mitochondrial isoform X1 {ECO:0000313|RefSeq:XP_018820203.1};	FOG: PPR repeat	GO:0005739,mitochondrion; GO:0005575,cellular_component; GO:0005622,intracellular anatomical structure; GO:0005737,cytoplasm; GO:0043226,organelle; GO:0043227,membrane-bounded organelle; GO:0043229,intracellular organelle; GO:0043231,intracellular membrane-bounded organelle; GO:0110165,cellular anatomical entity	PF01535.23:PPR repeat	--	--	--
LOC108990651	1	0.1486	0.149	0.2838	0.5918	0.1944	0.2958	0.3304	0.4451	0.4666	NC_049911.1	6046819	6056939	-	LOC108990651	--	--	--	nucleobase-ascorbate transporter 11-like [Juglans regia]	NAT11_ARATH RecName: Full=Nucleobase-ascorbate transporter 11; Short=AtNAT11;	A0A2I4ELD6_JUGRE SubName: Full=nucleobase-ascorbate transporter 11-like {ECO:0000313|RefSeq:XP_018820214.1};	Xanthine/uracil transporters	GO:0016021,integral component of membrane; GO:0005886,plasma membrane; GO:0022857,transmembrane transporter activity; GO:0071702,organic substance transport; GO:0003674,molecular_function; GO:0005215,transporter activity; GO:0006810,transport; GO:0008150,biological_process; GO:0051179,localization; GO:0051234,establishment of localization; GO:0005575,cellular_component; GO:0016020,membrane; GO:00…	PF00860.23:Permease family	--	--	--
LOC108990653	1	20.6224	20.8699	19.1025	26.0123	33.2185	34.4061	34.942	37.5071	39.3131	NC_049911.1	5979958	5985852	-	LOC108990653	--	K14815 mRNA turnover protein 4 | (RefSeq) mRNA turnover protein 4 homolog (A)	--	hypothetical protein F2P56_024057, partial [Juglans regia]	--	A0A833WKV1_JUGRE RecName: Full=BTP domain-containing protein {ECO:0000259|Pfam:PF07524}; Flags: Fragment;	--	GO:0046982,protein heterodimerization activity; GO:0003674,molecular_function; GO:0005488,binding; GO:0005515,protein binding; GO:0046983,protein dimerization activity	PF07524.16:Bromodomain associated	--	--	--
LOC108990812	1	16.2509	16.7067	17.13	23.0663	27.4255	27.9566	35.7188	32.0664	32.9334	NC_049913.1	24818754	24824446	+	LOC108990812	--	K03217 YidC/Oxa1 family membrane protein insertase | (RefSeq) ALBINO3-like protein 1, chloroplastic (A)	ko03060: Protein export	ALBINO3-like protein 1, chloroplastic [Juglans regia]	ALB4_ARATH RecName: Full=ALBINO3-like protein 1, chloroplastic {ECO:0000305}; AltName: Full=Arabidopsis thaliana envelope membrane integrase {ECO:0000305}; AltName: Full=Protein ALBINA 4 {ECO:0000305}; Short=Ath4 {ECO:0000305}; AltName: Full=Protein ARTEMIS {ECO:0000303|PubMed:12169665}; AltName: Full=Suppressor of tic40 protein 1 {ECO:0000303|PubMed:28684427}; Flags: Precursor;	A0A2I4EM29_JUGRE SubName: Full=ALBINO3-like protein 1, chloroplastic {ECO:0000313|RefSeq:XP_018820448.2};	Inner membrane protein translocase involved in respiratory chain assembly	GO:0009507,chloroplast; GO:0009535,chloroplast thylakoid membrane; GO:0016021,integral component of membrane; GO:0009579,thylakoid; GO:0032977,membrane insertase activity; GO:0009658,chloroplast organization; GO:0051205,protein insertion into membrane; GO:0072598,protein localization to chloroplast; GO:0010027,thylakoid membrane organization; GO:0003674,molecular_function; GO:0140104,molecular ca…	PF02096.23:60Kd inner membrane protein	--	--	--
LOC108990884	1	4.1286	7.2476	6.882	10.6004	18.0865	16.4802	25.5414	12.6744	13.965	NC_049913.1	3191901	3196683	+	LOC108990884	--	--	--	tobamovirus multiplication protein 1-like isoform X1 [Juglans microcarpa x Juglans regia]	TOM1_TOBAC RecName: Full=Tobamovirus multiplication protein 1; Short=NtTOM1;	A0A2I4EMB8_JUGRE SubName: Full=tobamovirus multiplication protein 1-like isoform X1 {ECO:0000313|RefSeq:XP_018820541.1};	--	GO:0016021,integral component of membrane; GO:0009705,plant-type vacuole membrane; GO:0046786,viral replication complex formation and maintenance; GO:0008150,biological_process; GO:0016032,viral process; GO:0019058,viral life cycle; GO:0019079,viral genome replication; GO:0005575,cellular_component; GO:0016020,membrane; GO:0031224,intrinsic component of membrane; GO:0110165,cellular anatomical en…	PF06454.14:THH1/TOM1/TOM3 domain	--	--	--
LOC108990887	1	5.486	7.8885	6.2951	12.6834	10.8265	11.3339	12.3974	14.9816	12.7378	NC_049913.1	3168085	3182353	-	LOC108990887	--	K01426 amidase [EC:3.5.1.4] | (RefSeq) amidase 1 isoform X1 (A)	ko00330: Arginine and proline metabolism; ko00360: Phenylalanine metabolism; ko00380: Tryptophan metabolism; ko01100: Metabolic pathways	outer envelope protein 64, mitochondrial [Juglans regia]	OE64M_ARATH RecName: Full=Outer envelope protein 64, mitochondrial; AltName: Full=Mitochondrial outer membrane protein 64; Short=mtOM64; AltName: Full=Translocon at the outer membrane of chloroplasts 64-V; Short=AtTOC64-V;	A0A2I4EMC5_JUGRE SubName: Full=outer envelope protein 64, mitochondrial {ECO:0000313|RefSeq:XP_018820548.1};	Amidases	GO:0016021,integral component of membrane; GO:0005741,mitochondrial outer membrane; GO:0005739,mitochondrion; GO:0030150,protein import into mitochondrial matrix; GO:0006626,protein targeting to mitochondrion; GO:0006605,protein targeting; GO:0006810,transport; GO:0006839,mitochondrial transport; GO:0006886,intracellular protein transport; GO:0006996,organelle organization; GO:0007005,mitochondri…	PF01425.24:Amidase	--	--	--
LOC108990925	1	6.958	8.7478	7.8353	10.6163	13.8238	12.2048	14.4583	17.2009	15.1223	NC_049910.1	33758538	33764505	+	LOC108990925	--	--	--	zinc finger BED domain-containing protein DAYSLEEPER-like isoform X2 [Juglans regia]	DSLE_ARATH RecName: Full=Zinc finger BED domain-containing protein DAYSLEEPER; AltName: Full=Transposase-like protein DAYSLEEPER;	A0A6P9F6A4_JUGRE SubName: Full=zinc finger BED domain-containing protein DAYSLEEPER-like isoform X2 {ECO:0000313|RefSeq:XP_035550202.1};	Tam3-transposase (Ac family)	GO:0005829,cytosol; GO:0005634,nucleus; GO:0003677,DNA binding; GO:0046872,metal ion binding; GO:0046983,protein dimerization activity; GO:0009791,post-embryonic development; GO:0003674,molecular_function; GO:0003676,nucleic acid binding; GO:0005488,binding; GO:0097159,organic cyclic compound binding; GO:1901363,heterocyclic compound binding; GO:0043167,ion binding; GO:0043169,cation binding; GO:…	PF14372.9:Domain of unknown function (DUF4413)	--	--	--
LOC108990988	1	0.3216	0.2613	0.3578	0.5086	0.8606	1.6949	1.4659	1.3168	1.3802	NC_049914.1	9891748	9899243	+	LOC108990988	--	K15276 solute carrier family 35 (adenosine 3'-phospho 5'-phosphosulfate transporter), member B2 | (RefSeq) UDP-galactose/UDP-glucose transporter 5-like (A)	--	UDP-galactose/UDP-glucose transporter 5-like [Juglans regia]	UTR5_ARATH RecName: Full=UDP-galactose/UDP-glucose transporter 5 {ECO:0000303|PubMed:12042319}; Short=AtUTr5 {ECO:0000303|PubMed:12042319};	A0A2I4EMQ4_JUGRE SubName: Full=UDP-galactose/UDP-glucose transporter 5-like {ECO:0000313|RefSeq:XP_018820674.2};	UDP-galactose transporter related protein	GO:0030176,integral component of endoplasmic reticulum membrane; GO:0030173,integral component of Golgi membrane; GO:0046964,3'-phosphoadenosine 5'-phosphosulfate transmembrane transporter activity; GO:0015297,antiporter activity; GO:0022857,transmembrane transporter activity; GO:0008643,carbohydrate transport; GO:0000295,adenine nucleotide transmembrane transporter activity; GO:0003674,molecular…	PF08449.14:UAA transporter family	--	--	--
LOC108991282	1	0.1733	0.2738	1.0516	1.8271	3.2461	1.6439	2.5526	2.7689	4.7161	NC_049907.1	41843663	41844705	+	LOC108991282	--	--	--	hypothetical protein F2P56_016136, partial [Juglans regia]	--	A0A833XG53_JUGRE SubName: Full=Uncharacterized protein {ECO:0000313|EMBL:KAF5466187.1};	--	--	--	--	--	--
LOC108991344	1	146.978	139.792	133.638	213.241	532.582	485.147	542.485	433.828	543.599	NC_049911.1	29211875	29212851	-	LOC108991344	--	K09286 EREBP-like factor | (RefSeq) dehydration-responsive element-binding protein 2A-like (A)	--	dehydration-responsive element-binding protein 2D-like [Juglans regia]	DRE2D_ARATH RecName: Full=Dehydration-responsive element-binding protein 2D; Short=Protein DREB2D;	A0A2I4ENW0_JUGRE SubName: Full=dehydration-responsive element-binding protein 2D-like {ECO:0000313|RefSeq:XP_018821084.1};	--	GO:0005634,nucleus; GO:0003700,DNA-binding transcription factor activity; GO:0000976,transcription cis-regulatory region binding; GO:0045893,positive regulation of DNA-templated transcription; GO:0003674,molecular_function; GO:0140110,transcription regulator activity; GO:0001067,transcription regulatory region nucleic acid binding; GO:0003676,nucleic acid binding; GO:0003677,DNA binding; GO:00036…	PF00847.23:AP2 domain	AP2/ERF-ERF	TF	AP2/ERF->AP2/ERF-ERF
LOC108991387	1	37.396	54.5079	61.1506	129.04	88.074	66.0888	104.054	102.539	103.468	NC_049911.1	29026597	29028574	+	LOC108991387	--	K02155 V-type H+-transporting ATPase 16kDa proteolipid subunit | (RefSeq) V-type proton ATPase subunit c4 (A)	ko00190: Oxidative phosphorylation; ko01100: Metabolic pathways; ko04145: Phagosome	hypothetical protein BRARA_H01182 [Brassica rapa]	VATL4_ARATH RecName: Full=V-type proton ATPase subunit c4; Short=V-ATPase subunit c4; AltName: Full=V-type proton ATPase 16 kDa proteolipid subunit c4; Short=V-ATPase 16 kDa proteolipid subunit c4; AltName: Full=Vacuolar H(+)-ATPase subunit c isoform 4; AltName: Full=Vacuolar proton pump 16 kDa proteolipid subunit c4; AltName: Full=Vacuolar proton pump subunit c4;	A0A397YF32_BRACM RecName: Full=V-type proton ATPase proteolipid subunit {ECO:0000256|RuleBase:RU363060};	Vacuolar H+-ATPase V0 sector, subunits c/c'	GO:0016021,integral component of membrane; GO:0033179,proton-transporting V-type ATPase, V0 domain; GO:0005774,vacuolar membrane; GO:0046961,proton-transporting ATPase activity, rotational mechanism; GO:0003674,molecular_function; GO:0005215,transporter activity; GO:0008324,cation transmembrane transporter activity; GO:0009678,pyrophosphate hydrolysis-driven proton transmembrane transporter activ…	PF00137.24:ATP synthase subunit C	--	--	--
LOC108991388	1	6.8562	8.8001	7.185	11.2209	21.7666	17.4576	16.5147	20.2522	22.4955	NC_049911.1	29113527	29123361	-	LOC108991388	--	--	--	uncharacterized protein LOC108991388 [Juglans regia]	--	A0A2I4EP40_JUGRE SubName: Full=uncharacterized protein LOC108991388 {ECO:0000313|RefSeq:XP_018821166.2};	Daxx-interacting protein MSP58/p78, contains FHA domain	GO:0031011,Ino80 complex; GO:0071339,MLL1 complex; GO:0044545,NSL complex; GO:0002151,G-quadruplex RNA binding; GO:0045944,positive regulation of transcription by RNA polymerase II; GO:0003674,molecular_function; GO:0003676,nucleic acid binding; GO:0003723,RNA binding; GO:0005488,binding; GO:0097159,organic cyclic compound binding; GO:1901363,heterocyclic compound binding; GO:0006139,nucleobase-c…	PF13325.9:N-terminal region of micro-spherule protein	--	--	--
LOC108991406	1	8.5029	10.6289	9.5093	15.2579	15.8695	20.6826	18.5722	21.7183	16.203	NC_049910.1	30802230	30808454	+	LOC108991406	--	K05278 flavonol synthase [EC:1.14.20.6] | (RefSeq) flavonol synthase/flavanone 3-hydroxylase-like (A)	ko00941: Flavonoid biosynthesis; ko01100: Metabolic pathways; ko01110: Biosynthesis of secondary metabolites	hypothetical protein F2P56_022965 [Juglans regia]	ODD33_ORYSJ RecName: Full=2-oxoglutarate-dependent dioxygenase 33 {ECO:0000303|PubMed:25728912}; EC=1.14.11.- {ECO:0000255|PROSITE-ProRule:PRU00805, ECO:0000269|PubMed:25728912}; AltName: Full=Melatonin 2-hydroxylase {ECO:0000303|PubMed:25728912};	A0A833UJR5_JUGRE RecName: Full=Fe2OG dioxygenase domain-containing protein {ECO:0000259|PROSITE:PS51471};	Iron/ascorbate family oxidoreductases	GO:0005737,cytoplasm; GO:0051213,dioxygenase activity; GO:0031418,L-ascorbic acid binding; GO:0046872,metal ion binding; GO:0003674,molecular_function; GO:0003824,catalytic activity; GO:0016491,oxidoreductase activity; GO:0005488,binding; GO:0019842,vitamin binding; GO:0030246,carbohydrate binding; GO:0031406,carboxylic acid binding; GO:0036094,small molecule binding; GO:0043167,ion binding; GO:0…	PF14226.9:non-haem dioxygenase in morphine synthesis N-terminal	--	--	--
LOC108991481	1	39.2623	48.1433	37.8362	59.972	73.1038	58.9101	71.8776	78.0744	82.9611	NC_049902.1	2813491	2817536	-	LOC108991481	--	K14559 U3 small nucleolar RNA-associated protein MPP10 | (RefSeq) U3 small nucleolar ribonucleoprotein protein MPP10 (A)	ko03008: Ribosome biogenesis in eukaryotes	hypothetical protein F2P56_003485, partial [Juglans regia]	MPP10_ARATH RecName: Full=M phase phosphoprotein 10 {ECO:0000303|PubMed:27792779}; Short=AtMPP10 {ECO:0000303|PubMed:27792779}; AltName: Full=U3 small nucleolar ribonucleoprotein protein MPP10 {ECO:0000255|PIRNR:PIRNR017300};	A0A833Y1U2_JUGRE SubName: Full=Uncharacterized protein {ECO:0000313|EMBL:KAF5476783.1}; Flags: Fragment;	U3 small nucleolar ribonucleoprotein (snoRNP) subunit - Mpp10p	GO:0034457,Mpp10 complex; GO:0005730,nucleolus; GO:0032040,small-subunit processome; GO:0005732,sno(s)RNA-containing ribonucleoprotein complex; GO:0003729,mRNA binding; GO:0006364,rRNA processing; GO:0003674,molecular_function; GO:0003676,nucleic acid binding; GO:0003723,RNA binding; GO:0005488,binding; GO:0097159,organic cyclic compound binding; GO:1901363,heterocyclic compound binding; GO:00061…	PF04006.15:Mpp10 protein	--	--	--
LOC108991488	1	1.7726	1.2353	1.7299	3.0165	1.9307	2.524	2.6275	2.3913	3.5806	NC_049902.1	2880835	2882350	+	LOC108991488	--	K13457 disease resistance protein RPM1 | (RefSeq) disease resistance protein RPM1-like (A)	ko04626: Plant-pathogen interaction	probable disease resistance protein At5g45490 [Juglans regia]	DRL35_ARATH RecName: Full=Probable disease resistance protein At5g45490;	A0A2I4EPH8_JUGRE SubName: Full=probable disease resistance protein At5g45490 {ECO:0000313|RefSeq:XP_018821293.1};	--	GO:0043531,ADP binding; GO:0005524,ATP binding; GO:0006952,defense response; GO:0000166,nucleotide binding; GO:0003674,molecular_function; GO:0005488,binding; GO:0017076,purine nucleotide binding; GO:0030554,adenyl nucleotide binding; GO:0032553,ribonucleotide binding; GO:0032555,purine ribonucleotide binding; GO:0032559,adenyl ribonucleotide binding; GO:0036094,small molecule binding; GO:0043167…	PF00931.25:NB-ARC domain	--	--	--
LOC108991509	1	16.1317	13.7701	16.0673	25.1573	23.2862	27.9946	24.9574	30.8313	28.6135	NC_049916.1	16363043	16371890	+	LOC108991509	--	--	--	eukaryotic translation initiation factor 4B2-like [Juglans regia]	IF4B2_ARATH RecName: Full=Eukaryotic translation initiation factor 4B2 {ECO:0000303|PubMed:10600500}; Short=AtTif4B2 {ECO:0000303|PubMed:10600500}; Short=eIF4B2 {ECO:0000305}; AltName: Full=Protein SPONTANEOUS NECROTIC SPOTS {ECO:0000303|PubMed:22639576};	A0A2I4EPK3_JUGRE SubName: Full=eukaryotic translation initiation factor 4B2-like {ECO:0000313|RefSeq:XP_018821321.1};	--	GO:0005576,extracellular region; GO:0005634,nucleus; GO:0003729,mRNA binding; GO:0042803,protein homodimerization activity; GO:0003743,translation initiation factor activity; GO:0003674,molecular_function; GO:0003676,nucleic acid binding; GO:0003723,RNA binding; GO:0005488,binding; GO:0097159,organic cyclic compound binding; GO:1901363,heterocyclic compound binding; GO:0005515,protein binding; GO…	PF06273.14:Plant specific eukaryotic initiation factor 4B	--	--	--
LOC108991523	1	25.5276	31.0639	33.4299	58.4648	56.1006	45.6284	50.1325	65.747	60.216	NC_049906.1	855750	861742	-	LOC108991523	--	K24725 angio-associated migratory cell protein | (RefSeq) angio-associated migratory cell protein (A)	--	angio-associated migratory cell protein [Juglans regia]	PWP2_ARATH RecName: Full=Periodic tryptophan protein 2 {ECO:0000303|PubMed:19929880}; Short=AtPWP2 {ECO:0000303|PubMed:19929880, ECO:0000303|PubMed:23382868};	A0A2I4EPL7_JUGRE SubName: Full=angio-associated migratory cell protein {ECO:0000313|RefSeq:XP_018821344.2};	Angio-associated migratory cell protein (contains WD40 repeats)	GO:0080008,Cul4-RING E3 ubiquitin ligase complex; GO:0005730,nucleolus; GO:0005634,nucleus; GO:0034388,Pwp2p-containing subcomplex of 90S preribosome; GO:0032040,small-subunit processome; GO:0009553,embryo sac development; GO:0000462,maturation of SSU-rRNA from tricistronic rRNA transcript (SSU-rRNA, 5.8S rRNA, LSU-rRNA); GO:0010119,regulation of stomatal movement; GO:0009744,response to sucrose;…	PF00400.35:WD domain, G-beta repeat	--	--	--
LOC108991752	1	4.9206	9.0758	7.8931	11.1015	23.7304	16.4242	20.3814	22.1393	27.0268	NC_049907.1	51550653	51552360	-	LOC108991752	--	K09286 EREBP-like factor | (RefSeq) ethylene-responsive transcription factor ABI4 (A)	--	ethylene-responsive transcription factor ABI4 [Juglans regia]	ABI4_ARATH RecName: Full=Ethylene-responsive transcription factor ABI4 {ECO:0000303|PubMed:9634591}; Short=ERF ABI4 {ECO:0000303|PubMed:9634591}; AltName: Full=Protein ABSCISIC ACID INSENSITIVE 4 {ECO:0000303|PubMed:9634591}; AltName: Full=Protein GLUCOSE INSENSITIVE 6 {ECO:0000303|PubMed:10950871}; AltName: Full=Protein IMPAIRED SUCROSE INDUCTION 3 {ECO:0000303|PubMed:11439129}; AltName: Full=Pr…	A0A2I4EQL6_JUGRE SubName: Full=ethylene-responsive transcription factor ABI4 {ECO:0000313|RefSeq:XP_018821683.1};	--	GO:0005634,nucleus; GO:0003677,DNA binding; GO:0003700,DNA-binding transcription factor activity; GO:0043565,sequence-specific DNA binding; GO:0000976,transcription cis-regulatory region binding; GO:0009738,abscisic acid-activated signaling pathway; GO:0006952,defense response; GO:0009873,ethylene-activated signaling pathway; GO:0048527,lateral root development; GO:0031930,mitochondria-nucleus si…	PF00847.23:AP2 domain	AP2/ERF-ERF	TF	AP2/ERF->AP2/ERF-ERF
LOC108991754	1	595.094	726.01	754.152	709.181	1630.78	1470.46	1745.27	1158.81	1324.09	NC_049907.1	50982898	50983755	+	LOC108991754	--	K13993 HSP20 family protein | (RefSeq) 17.8 kDa class I heat shock protein-like (A)	ko04141: Protein processing in endoplasmic reticulum	hypothetical protein F2P56_017205, partial [Juglans regia]	HS181_ARATH RecName: Full=18.1 kDa class I heat shock protein; AltName: Full=18.1 kDa heat shock protein; Short=AtHsp18.1;	A0A833XKG3_JUGRE SubName: Full=Uncharacterized protein {ECO:0000313|EMBL:KAF5467377.1};	Molecular chaperone (small heat-shock protein Hsp26/Hsp42)	GO:0005737,cytoplasm; GO:0043621,protein self-association; GO:0051082,unfolded protein binding; GO:0010286,heat acclimation; GO:0051259,protein complex oligomerization; GO:0006457,protein folding; GO:0009408,response to heat; GO:0042542,response to hydrogen peroxide; GO:0009651,response to salt stress; GO:0003674,molecular_function; GO:0005488,binding; GO:0005515,protein binding; GO:0006950,respo…	PF00011.24:Hsp20/alpha crystallin family	--	--	--
LOC108991780	1	0.9954	0.8442	1.922	3.1485	1.2269	3.6245	2.6491	3.3738	3.5994	NC_049907.1	50914892	50918464	+	LOC108991780	--	--	--	uncharacterized protein LOC108991780 [Juglans regia]	--	A0A2I4EQP4_JUGRE SubName: Full=uncharacterized protein LOC108991780 {ECO:0000313|RefSeq:XP_018821710.1};	--	--	--	--	--	--
LOC108991881	1	1.2176	1.1399	1.6875	6.6327	5.1649	4.0165	8.1466	6.012	5.8767	NC_049907.1	50778942	50787646	+	LOC108991881	--	K24810 inhibitor of Bruton tyrosine kinase | (RefSeq) uncharacterized protein LOC109011108 (A)	--	ultraviolet-B receptor UVR8-like isoform X2 [Juglans regia]	UVR8_ARATH RecName: Full=Ultraviolet-B receptor UVR8 {ECO:0000303|PubMed:12226503}; AltName: Full=Protein UV-B RESISTANCE 8 {ECO:0000303|PubMed:12226503}; AltName: Full=RCC1 domain-containing protein UVR8 {ECO:0000303|PubMed:12226503};	A0A2I4ER06_JUGRE SubName: Full=ultraviolet-B receptor UVR8-like isoform X2 {ECO:0000313|RefSeq:XP_018821827.1};	FOG: RCC1 domain	GO:0000785,chromatin; GO:0005829,cytosol; GO:0005634,nucleus; GO:0009536,plastid; GO:0003682,chromatin binding; GO:0005085,guanyl-nucleotide exchange factor activity; GO:0042802,identical protein binding; GO:0009881,photoreceptor activity; GO:0042803,protein homodimerization activity; GO:0009649,entrainment of circadian clock; GO:0009411,response to UV; GO:0010224,response to UV-B; GO:0003674,mol…	PF00415.21:Regulator of chromosome condensation (RCC1) repeat	--	--	--
LOC108991942	1	2.5527	2.8364	2.979	6.8092	4.3439	3.7946	4.7298	6.798	5.3212	NC_049907.1	52044167	52049206	+	LOC108991942	--	--	--	mini-chromosome maintenance complex-binding protein isoform X1 [Juglans regia]	MCMBP_ARATH RecName: Full=Mini-chromosome maintenance complex-binding protein; Short=MCM-BP; Short=MCM-binding protein; AltName: Full=Protein E2F TARGET GENE 1;	A0A2I4ER84_JUGRE SubName: Full=mini-chromosome maintenance complex-binding protein isoform X1 {ECO:0000313|RefSeq:XP_018821915.1};	Conserved membrane protein	GO:0009941,chloroplast envelope; GO:0042555,MCM complex; GO:0005634,nucleus; GO:0003682,chromatin binding; GO:0051301,cell division; GO:0006260,DNA replication; GO:0006261,DNA-templated DNA replication; GO:0006301,postreplication repair; GO:0007062,sister chromatid cohesion; GO:0003674,molecular_function; GO:0005488,binding; GO:0008150,biological_process; GO:0009987,cellular process; GO:0006139,n…	PF09739.12:Mini-chromosome maintenance replisome factor	--	--	--
LOC108991975	1	18.3313	23.2421	21.4675	46.2852	44.477	44.2037	54.1121	63.2378	63.8087	NC_049901.1	19335750	19340025	+	LOC108991975	--	--	--	uncharacterized protein LOC108991975 [Juglans regia]	--	A0A2I4ERC3_JUGRE SubName: Full=uncharacterized protein LOC108991975 {ECO:0000313|RefSeq:XP_018821947.2};	Protein phosphatase 1, regulatory subunit, and related proteins	GO:0005737,cytoplasm; GO:0019901,protein kinase binding; GO:0003674,molecular_function; GO:0005488,binding; GO:0005515,protein binding; GO:0019899,enzyme binding; GO:0019900,kinase binding; GO:0005575,cellular_component; GO:0005622,intracellular anatomical structure; GO:0110165,cellular anatomical entity	PF12799.10:Leucine Rich repeats (2 copies)	--	--	--
LOC108992116	1	12.7878	16.0996	16.3942	22.78	26.0618	25.9639	33.2854	34.9821	32.1894	NC_049906.1	34149708	34155194	-	LOC108992116	--	K00854 xylulokinase [EC:2.7.1.17] | (RefSeq) xylulose kinase 2 (A)	ko00040: Pentose and glucuronate interconversions; ko01100: Metabolic pathways	xylulose kinase 2 isoform X2 [Juglans microcarpa x Juglans regia]	XK2_ARATH RecName: Full=Xylulose kinase 2 {ECO:0000303|PubMed:16920870}; Short=Atxk-2 {ECO:0000303|PubMed:16920870}; Short=Xylulokinase 2 {ECO:0000305}; EC=2.7.1.17 {ECO:0000269|PubMed:16920870}; AltName: Full=1-Deoxy-D-Xylulokinase {ECO:0000303|PubMed:16920870}; Short=DXK {ECO:0000303|PubMed:16920870};	A0A2I4ERV9_JUGRE RecName: Full=Xylulose kinase {ECO:0000256|RuleBase:RU367058}; EC=2.7.1.17 {ECO:0000256|RuleBase:RU367058};	Sugar (pentulose and hexulose) kinases	GO:0005829,cytosol; GO:0009536,plastid; GO:0005524,ATP binding; GO:0016773,phosphotransferase activity, alcohol group as acceptor; GO:0004856,xylulokinase activity; GO:0016117,carotenoid biosynthetic process; GO:0042732,D-xylose metabolic process; GO:0016310,phosphorylation; GO:0005997,xylulose metabolic process; GO:0000166,nucleotide binding; GO:0003674,molecular_function; GO:0005488,binding; GO…	PF02782.19:FGGY family of carbohydrate kinases, C-terminal domain	--	--	--
LOC108992202	1	25.4243	34.8989	39.9716	68.3983	62.2391	54.7442	65.3825	68.958	65.47	NC_049911.1	35744555	35749326	-	LOC108992202	--	K12812 ATP-dependent RNA helicase UAP56/SUB2 [EC:3.6.4.13] | (RefSeq) DEAD-box ATP-dependent RNA helicase 15 (A)	ko03013: Nucleocytoplasmic transport; ko03015: mRNA surveillance pathway; ko03040: Spliceosome	DEAD-box ATP-dependent RNA helicase 15 [Juglans regia]	RH15_ARATH RecName: Full=DEAD-box ATP-dependent RNA helicase 15; EC=3.6.4.13; AltName: Full=UAP56 homolog A;	A0A2I4ES45_JUGRE SubName: Full=DEAD-box ATP-dependent RNA helicase 15 {ECO:0000313|RefSeq:XP_018822222.1};	ATP-dependent RNA helicase	GO:0005829,cytosol; GO:0005730,nucleolus; GO:0005634,nucleus; GO:0009506,plasmodesma; GO:0005524,ATP binding; GO:0016887,ATP hydrolysis activity; GO:0003690,double-stranded DNA binding; GO:0003725,double-stranded RNA binding; GO:0003729,mRNA binding; GO:0003723,RNA binding; GO:0003724,RNA helicase activity; GO:0003727,single-stranded RNA binding; GO:0006397,mRNA processing; GO:0051028,mRNA transp…	PF00270.32:DEAD/DEAH box helicase	--	--	--
LOC108992204	1	5.1918	4.1257	6.5363	12.2881	6.5416	6.8406	9.9504	12.1249	9.0857	NC_049911.1	35750090	35752255	-	LOC108992204	--	K14493 gibberellin receptor GID1 [EC:3.-.-.-] | (RefSeq) gibberellin receptor GID1C-like (A)	ko04075: Plant hormone signal transduction	probable carboxylesterase 6 [Juglans regia]	CXE6_ARATH RecName: Full=Probable carboxylesterase 6; AltName: Full=AtCXE6; EC=3.1.1.1;	A0A2I4ES54_JUGRE SubName: Full=probable carboxylesterase 6 {ECO:0000313|RefSeq:XP_018822224.1};	Arylacetamide deacetylase	GO:0080030,methyl indole-3-acetate esterase activity; GO:0071456,cellular response to hypoxia; GO:0003674,molecular_function; GO:0003824,catalytic activity; GO:0016787,hydrolase activity; GO:0016788,hydrolase activity, acting on ester bonds; GO:0052689,carboxylic ester hydrolase activity; GO:0001666,response to hypoxia; GO:0006950,response to stress; GO:0008150,biological_process; GO:0009628,resp…	PF07859.16:alpha/beta hydrolase fold	--	--	--
LOC108992284	1	0.0169	0	0.0171	0.571	0.7427	0.6778	0.809	0.9971	0.62	NC_049913.1	31261561	31266375	+	LOC108992284	--	K25898 CO(2)-response secreted protease | (RefSeq) CO(2)-response secreted protease-like isoform X1 (A)	--	subtilisin-like protease SBT3.6 isoform X3 [Juglans regia]	SBT36_ARATH RecName: Full=Subtilisin-like protease SBT3.6 {ECO:0000303|PubMed:16193095}; EC=3.4.21.- {ECO:0000255|PROSITE-ProRule:PRU10082}; AltName: Full=Subtilase subfamily 3 member 6 {ECO:0000303|PubMed:16193095}; Short=AtSBT3.6 {ECO:0000303|PubMed:16193095}; Flags: Precursor;	A0A2I4ESG7_JUGRE SubName: Full=subtilisin-like protease SBT3.6 isoform X3 {ECO:0000313|RefSeq:XP_018822346.1};	--	GO:0005829,cytosol; GO:0005615,extracellular space; GO:0004252,serine-type endopeptidase activity; GO:0006508,proteolysis; GO:0003674,molecular_function; GO:0003824,catalytic activity; GO:0004175,endopeptidase activity; GO:0008233,peptidase activity; GO:0008236,serine-type peptidase activity; GO:0016787,hydrolase activity; GO:0017171,serine hydrolase activity; GO:0140096,catalytic activity, actin…	PF00082.25:Subtilase family	--	--	--
LOC108992297	1	10.0859	6.5197	7.5486	33.0088	35.0229	36.8262	80.0587	42.9081	43.3273	NC_049913.1	30940278	30942171	+	LOC108992297	--	K13993 HSP20 family protein | (RefSeq) small heat shock protein, chloroplastic (A)	ko04141: Protein processing in endoplasmic reticulum	small heat shock protein, chloroplastic [Juglans regia]	HS22C_SOYBN RecName: Full=Small heat shock protein, chloroplastic; Flags: Fragment;	A0A2I4ESJ4_JUGRE SubName: Full=small heat shock protein, chloroplastic {ECO:0000313|RefSeq:XP_018822372.1};	Molecular chaperone (small heat-shock protein Hsp26/Hsp42)	GO:0009507,chloroplast; GO:0009408,response to heat; GO:0006950,response to stress; GO:0008150,biological_process; GO:0009266,response to temperature stimulus; GO:0009628,response to abiotic stimulus; GO:0050896,response to stimulus; GO:0005575,cellular_component; GO:0005622,intracellular anatomical structure; GO:0005737,cytoplasm; GO:0009536,plastid; GO:0043226,organelle; GO:0043227,membrane-bou…	PF00011.24:Hsp20/alpha crystallin family	--	--	--
LOC108992333	1	1.0859	2.5598	2.7456	3.9436	5.7472	4.3876	8.2492	5.5426	4.9886	NC_049909.1	23513264	23514992	+	LOC108992333	--	K22139 mitochondrial pyruvate carrier 2 | (RefSeq) mitochondrial pyruvate carrier 4-like isoform X1 (A)	--	mitochondrial pyruvate carrier 4-like isoform X1 [Juglans regia]	MPC4_ARATH RecName: Full=Mitochondrial pyruvate carrier 4 {ECO:0000305};	A0A2I4ESN1_JUGRE RecName: Full=Mitochondrial pyruvate carrier {ECO:0000256|RuleBase:RU363100};	Uncharacterized conserved protein	GO:0005829,cytosol; GO:0016021,integral component of membrane; GO:0005743,mitochondrial inner membrane; GO:0005739,mitochondrion; GO:0006850,mitochondrial pyruvate transmembrane transport; GO:0006810,transport; GO:0006811,ion transport; GO:0006820,anion transport; GO:0006848,pyruvate transport; GO:0008150,biological_process; GO:0009987,cellular process; GO:0015711,organic anion transport; GO:0015…	PF03650.16:Mitochondrial pyruvate carriers	--	--	--
LOC108992350	1	5.8547	8.9089	7.2107	11.9975	10.4113	9.3812	12.86	13.5325	13.937	NC_049915.1	6511566	6538130	+	LOC108992350	--	K01719 uroporphyrinogen-III synthase [EC:4.2.1.75] | (RefSeq) uroporphyrinogen-III synthase, chloroplastic isoform X1 (A)	ko00860: Porphyrin metabolism; ko01100: Metabolic pathways; ko01110: Biosynthesis of secondary metabolites; ko01240: Biosynthesis of cofactors	uroporphyrinogen-III synthase, chloroplastic isoform X1 [Juglans regia]	HEM4_ARATH RecName: Full=Uroporphyrinogen-III synthase, chloroplastic {ECO:0000303|PubMed:18042043}; Short=AtUROS {ECO:0000303|PubMed:18042043}; EC=4.2.1.75 {ECO:0000269|PubMed:18042043}; AltName: Full=Hydroxymethylbilane hydrolyase [cyclizing] {ECO:0000303|PubMed:18042043}; AltName: Full=Uroporphyrinogen-III cosynthase {ECO:0000303|PubMed:18042043}; Flags: Precursor;	A0A2I4ESP9_JUGRE RecName: Full=Uroporphyrinogen-III synthase {ECO:0000256|ARBA:ARBA00013109, ECO:0000256|RuleBase:RU366031}; EC=4.2.1.75 {ECO:0000256|ARBA:ARBA00013109, ECO:0000256|RuleBase:RU366031};	--	GO:0009507,chloroplast; GO:0005777,peroxisome; GO:0004852,uroporphyrinogen-III synthase activity; GO:0015995,chlorophyll biosynthetic process; GO:0006782,protoporphyrinogen IX biosynthetic process; GO:0006780,uroporphyrinogen III biosynthetic process; GO:0003674,molecular_function; GO:0003824,catalytic activity; GO:0016829,lyase activity; GO:0016835,carbon-oxygen lyase activity; GO:0016836,hydro-…	PF02602.18:Uroporphyrinogen-III synthase HemD	--	--	--
LOC108992388	1	0.1344	0.2669	0.1903	0.3968	1.4962	1.19	1.7033	1.208	1.1817	NC_049902.1	27875471	27879769	-	LOC108992388	--	K14689 solute carrier family 30 (zinc transporter), member 2 | (RefSeq) metal tolerance protein 1-like (A)	--	metal tolerance protein 1-like [Juglans regia]	MTPA2_ARATH RecName: Full=Metal tolerance protein A2; Short=AtMTP3; Short=AtMTPa2;	A0A2I4ESY0_JUGRE SubName: Full=metal tolerance protein 1-like {ECO:0000313|RefSeq:XP_018822491.1};	Zn2+ transporter	GO:0016021,integral component of membrane; GO:0005886,plasma membrane; GO:0005773,vacuole; GO:0046872,metal ion binding; GO:0005385,zinc ion transmembrane transporter activity; GO:0071577,zinc ion transmembrane transport; GO:0003674,molecular_function; GO:0005488,binding; GO:0043167,ion binding; GO:0043169,cation binding; GO:0005215,transporter activity; GO:0008324,cation transmembrane transporte…	PF01545.24:Cation efflux family	--	--	--
LOC108992528	1	26.484	24.9348	33.7282	87.5897	83.3694	75.714	104.071	91.1656	86.8429	NC_049912.1	14683010	14688976	-	LOC108992528	--	K17805 mitochondrial import inner membrane translocase subunit TIM16 | (RefSeq) mitochondrial import inner membrane translocase subunit PAM16 like 2-like (A)	--	mitochondrial import inner membrane translocase subunit PAM16 like 2-like [Juglans regia]	TM16B_ARATH RecName: Full=Mitochondrial import inner membrane translocase subunit PAM16 like 2 {ECO:0000303|PubMed:24194927}; Short=AtPAM16 {ECO:0000303|PubMed:24153405}; Short=AtPAM16L2 {ECO:0000303|PubMed:24194927}; AltName: Full=Presequence translocated-associated motor subunit PAM16 {ECO:0000250|UniProtKB:P42949}; AltName: Full=Protein MUTANT SNC1-ENHANCING 5 {ECO:0000303|PubMed:24153405}; Al…	A0A2I4ETD7_JUGRE SubName: Full=mitochondrial import inner membrane translocase subunit PAM16 like 2-like {ECO:0000313|RefSeq:XP_018822672.1};	Uncharacterized conserved protein	GO:0005737,cytoplasm; GO:0005743,mitochondrial inner membrane; GO:0005739,mitochondrion; GO:0005744,TIM23 mitochondrial import inner membrane translocase complex; GO:0009734,auxin-activated signaling pathway; GO:0006952,defense response; GO:0031348,negative regulation of defense response; GO:1900425,negative regulation of defense response to bacterium; GO:1902289,negative regulation of defense re…	PF03656.16:Pam16	--	--	--
LOC108992606	1	10.2196	12.3121	13.0669	25.983	18.2199	17.0407	26.7124	24.7124	19.3194	NC_049904.1	12128377	12132680	-	LOC108992606	--	K09875 aquaporin SIP | (RefSeq) probable aquaporin SIP2-1 isoform X1 (A)	--	probable aquaporin SIP2-1 isoform X1 [Juglans regia]	SIP21_ARATH RecName: Full=Probable aquaporin SIP2-1; AltName: Full=Small basic intrinsic protein 2-1; Short=AtSIP2;1;	A0A2I4ETN4_JUGRE SubName: Full=probable aquaporin SIP2-1 isoform X1 {ECO:0000313|RefSeq:XP_018822751.1};	Aquaporin (major intrinsic protein family)	GO:0005789,endoplasmic reticulum membrane; GO:0016021,integral component of membrane; GO:0015267,channel activity; GO:0003674,molecular_function; GO:0005215,transporter activity; GO:0022803,passive transmembrane transporter activity; GO:0022857,transmembrane transporter activity; GO:0005575,cellular_component; GO:0005622,intracellular anatomical structure; GO:0005737,cytoplasm; GO:0005783,endopla…	PF00230.23:Major intrinsic protein	--	--	--
LOC108992693	1	43.9313	46.6885	57.7983	133.066	162.155	174.928	229.097	183.47	200.725	NC_049901.1	39391957	39392821	-	LOC108992693	--	K03627 putative transcription factor | (RefSeq) multiprotein-bridging factor 1c (A)	--	hypothetical protein F2P56_002651, partial [Juglans regia]	MBF1C_ARATH RecName: Full=Multiprotein-bridging factor 1c;	A0A833YDJ8_JUGRE RecName: Full=HTH cro/C1-type domain-containing protein {ECO:0000259|PROSITE:PS50943};	Transcription factor MBF1	GO:0005737,cytoplasm; GO:0005730,nucleolus; GO:0005634,nucleus; GO:0003677,DNA binding; GO:0003700,DNA-binding transcription factor activity; GO:0003713,transcription coactivator activity; GO:0071456,cellular response to hypoxia; GO:0009873,ethylene-activated signaling pathway; GO:0045893,positive regulation of DNA-templated transcription; GO:0009737,response to abscisic acid; GO:0009408,response…	PF08523.13:Multiprotein bridging factor 1	MBF1	TR	MBF1
LOC108992751	1	0.5656	0.5106	0.7967	1.2565	0.5189	1.8736	1.3249	1.1296	1.5646	NC_049903.1	9277706	9280719	-	LOC108992751	--	--	--	hypothetical protein F2P56_006735, partial [Juglans regia]	ITN1_ARATH RecName: Full=Ankyrin repeat-containing protein ITN1; AltName: Full=Protein INCREASED TOLERANCE TO NACL {ECO:0000303|PubMed:18643991};	A0A833Y1L8_JUGRE RecName: Full=PGG domain-containing protein {ECO:0000259|Pfam:PF13962}; Flags: Fragment;	FOG: Ankyrin repeat	GO:0016021,integral component of membrane; GO:0016020,membrane; GO:0005634,nucleus; GO:0005886,plasma membrane; GO:0009651,response to salt stress; GO:0006950,response to stress; GO:0006970,response to osmotic stress; GO:0008150,biological_process; GO:0009628,response to abiotic stimulus; GO:0050896,response to stimulus; GO:0005575,cellular_component; GO:0031224,intrinsic component of membrane; G…	PF13962.9:Domain of unknown function	--	--	--
LOC108992756	1	10.138	11.7078	9.3713	23.2791	22.6377	17.8577	24.5023	23.5977	24.0035	NC_049907.1	48724491	48731460	-	LOC108992756	--	K00111 glycerol-3-phosphate dehydrogenase [EC:1.1.5.3] | (RefSeq) glycerol-3-phosphate dehydrogenase SDP6, mitochondrial-like (A)	ko00564: Glycerophospholipid metabolism; ko01110: Biosynthesis of secondary metabolites	glycerol-3-phosphate dehydrogenase SDP6, mitochondrial-like [Juglans regia]	SDP6_ARATH RecName: Full=Glycerol-3-phosphate dehydrogenase SDP6, mitochondrial {ECO:0000303|PubMed:18599644}; EC=1.1.5.3 {ECO:0000269|PubMed:12586344, ECO:0000269|PubMed:18599644}; AltName: Full=Protein SUGAR-DEPENDENT 6 {ECO:0000303|PubMed:18599644}; Flags: Precursor;	A0A2I4EU63_JUGRE RecName: Full=Glycerol-3-phosphate dehydrogenase {ECO:0000256|RuleBase:RU361217}; EC=1.1.5.3 {ECO:0000256|RuleBase:RU361217};	Glycerol-3-phosphate dehydrogenase	GO:0005829,cytosol; GO:0009331,glycerol-3-phosphate dehydrogenase complex; GO:0005743,mitochondrial inner membrane; GO:0005739,mitochondrion; GO:0004368,glycerol-3-phosphate dehydrogenase (quinone) activity; GO:0052591,sn-glycerol-3-phosphate:ubiquinone-8 oxidoreductase activity; GO:0019563,glycerol catabolic process; GO:0006072,glycerol-3-phosphate metabolic process; GO:0006127,glycerophosphate …	PF01266.27:FAD dependent oxidoreductase	--	--	--
LOC108992811	1	0.1724	0.0778	0.1453	0.4543	0.6457	0.7267	0.6068	0.8319	0.8419	NC_049901.1	400894	403349	+	LOC108992811	--	K13947 auxin efflux carrier family protein | (RefSeq) probable auxin efflux carrier component 8 (A)	--	probable auxin efflux carrier component 8 [Juglans regia]	PIN8_ARATH RecName: Full=Auxin efflux carrier component 8 {ECO:0000303|PubMed:15817418}; Short=AtPIN8 {ECO:0000303|PubMed:15817418};	A0A2I4EUD2_JUGRE RecName: Full=Auxin efflux carrier component {ECO:0000256|RuleBase:RU362108};	--	GO:0005783,endoplasmic reticulum; GO:0005789,endoplasmic reticulum membrane; GO:0016021,integral component of membrane; GO:0005886,plasma membrane; GO:0010329,auxin efflux transmembrane transporter activity; GO:0010315,auxin export across the plasma membrane; GO:0010252,auxin homeostasis; GO:0009926,auxin polar transport; GO:0009734,auxin-activated signaling pathway; GO:0009555,pollen development…	PF03547.21:Membrane transport protein	--	--	--
LOC108992822	1	6.2492	6.4821	6.948	10.5377	13.3786	8.4557	13.5745	12.5258	13.7553	NC_049901.1	434470	439797	+	LOC108992822	--	K18164 NADH dehydrogenase [ubiquinone] 1 alpha subcomplex assembly factor 7 | (RefSeq) protein arginine methyltransferase NDUFAF7 homolog, mitochondrial (A)	--	protein arginine methyltransferase NDUFAF7 homolog, mitochondrial [Juglans regia]	--	A0A2I4EUE0_JUGRE RecName: Full=Protein arginine methyltransferase NDUFAF7 {ECO:0000256|RuleBase:RU364114}; EC=2.1.1.320 {ECO:0000256|RuleBase:RU364114};	Uncharacterized conserved protein	GO:0005739,mitochondrion; GO:0035243,protein-arginine omega-N symmetric methyltransferase activity; GO:0032981,mitochondrial respiratory chain complex I assembly; GO:0003674,molecular_function; GO:0003824,catalytic activity; GO:0008168,methyltransferase activity; GO:0008170,N-methyltransferase activity; GO:0008276,protein methyltransferase activity; GO:0008757,S-adenosylmethionine-dependent methy…	PF02636.20:Putative S-adenosyl-L-methionine-dependent methyltransferase	--	--	--
LOC108992842	1	25.3764	32.4536	28.4572	41.0269	47.5276	42.5853	42.9273	60.1288	57.623	NC_049901.1	3383133	3397341	+	LOC108992842	--	K12823 ATP-dependent RNA helicase DDX5/DBP2 [EC:3.6.4.13] | (RefSeq) DEAD-box ATP-dependent RNA helicase 14 isoform X1 (A)	ko03040: Spliceosome	DEAD-box ATP-dependent RNA helicase 14 isoform X1 [Juglans regia]	RH14_ARATH RecName: Full=DEAD-box ATP-dependent RNA helicase 14; EC=3.6.4.13;	A0A2I4EUH5_JUGRE SubName: Full=DEAD-box ATP-dependent RNA helicase 14 isoform X1 {ECO:0000313|RefSeq:XP_018823062.1, ECO:0000313|RefSeq:XP_035549416.1};	ATP-dependent RNA helicase	GO:0005730,nucleolus; GO:0005634,nucleus; GO:1990904,ribonucleoprotein complex; GO:0005524,ATP binding; GO:0016887,ATP hydrolysis activity; GO:0003723,RNA binding; GO:0003724,RNA helicase activity; GO:0000184,nuclear-transcribed mRNA catabolic process, nonsense-mediated decay; GO:0006364,rRNA processing; GO:0000166,nucleotide binding; GO:0003674,molecular_function; GO:0005488,binding; GO:0017076,…	PF00270.32:DEAD/DEAH box helicase	--	--	--
LOC108992882	1	4.6953	7.1017	6.7224	15.2376	18.3416	14.1404	31.3871	20.4002	24.191	NC_049901.1	2862876	2867198	+	LOC108992882	--	K17892 ferredoxin-thioredoxin reductase catalytic chain [EC:1.8.7.2] | (RefSeq) ferredoxin-thioredoxin reductase catalytic chain, chloroplastic (A)	--	ferredoxin-thioredoxin reductase catalytic chain, chloroplastic [Juglans regia]	FTRC_SOYBN RecName: Full=Ferredoxin-thioredoxin reductase catalytic chain, chloroplastic; Short=FTR-C; EC=1.8.7.2; AltName: Full=Ferredoxin-thioredoxin reductase subunit B; Short=FTR-B; Flags: Precursor;	A0A2I4EUT1_JUGRE RecName: Full=Ferredoxin-thioredoxin reductase catalytic chain, chloroplastic {ECO:0000256|ARBA:ARBA00018993}; EC=1.8.7.2 {ECO:0000256|ARBA:ARBA00012358}; AltName: Full=Ferredoxin-thioredoxin reductase subunit B {ECO:0000256|ARBA:ARBA00030295};	--	GO:0009507,chloroplast; GO:0051539,4 iron, 4 sulfur cluster binding; GO:0009055,electron transfer activity; GO:0103012,ferredoxin-thioredoxin reductase activity; GO:0046872,metal ion binding; GO:0016730,oxidoreductase activity, acting on iron-sulfur proteins as donors; GO:0003674,molecular_function; GO:0005488,binding; GO:0051536,iron-sulfur cluster binding; GO:0051540,metal cluster binding; GO:0…	PF02943.18:Ferredoxin thioredoxin reductase catalytic beta chain	--	--	--
LOC108992920	1	1.2998	0.9527	0.9632	3.6637	3.3338	2.5638	2.2892	4.1898	4.8496	NC_049913.1	11292030	11296181	-	LOC108992920	--	K11593 eukaryotic translation initiation factor 2C | (RefSeq) protein argonaute 7 (A)	--	protein argonaute 7 [Juglans regia]	AGO7_ARATH RecName: Full=Protein argonaute 7; AltName: Full=Protein ZIPPY;	A0A2I4EUV6_JUGRE SubName: Full=protein argonaute 7 {ECO:0000313|RefSeq:XP_018823184.1};	Translation initiation factor 2C (eIF-2C) and related proteins	GO:0005737,cytoplasm; GO:0004521,endoribonuclease activity; GO:0003723,RNA binding; GO:0051607,defense response to virus; GO:0010599,lsiRNA processing; GO:0010492,maintenance of shoot apical meristem identity; GO:0035195,miRNA-mediated gene silencing; GO:0035194,post-transcriptional gene silencing by RNA; GO:0040034,regulation of development, heterochronic; GO:0006417,regulation of translation; G…	PF02171.20:Piwi domain	--	--	--
LOC108992981	1	102.876	91.3368	84.2938	267.161	498.389	432.667	486.574	421.091	473.62	NC_049914.1	9419830	9422797	-	LOC108992981	--	K03283 heat shock 70kDa protein 1/6/8 | (RefSeq) heat shock 70 kDa protein 4-like (A)	ko03040: Spliceosome; ko04141: Protein processing in endoplasmic reticulum; ko04144: Endocytosis	heat shock 70 kDa protein 4-like [Juglans regia]	HS704_ARATH RecName: Full=Heat shock 70 kDa protein 4 {ECO:0000303|PubMed:11599561}; AltName: Full=Heat shock cognate 70 kDa protein 4 {ECO:0000303|PubMed:11402207}; AltName: Full=Heat shock cognate protein 70-4 {ECO:0000303|PubMed:11402207}; Short=AtHsc70-4 {ECO:0000303|PubMed:11402207}; AltName: Full=Heat shock protein 70-4 {ECO:0000303|PubMed:11599561}; Short=AtHsp70-4 {ECO:0000303|PubMed:1159…	A0A2I4EV32_JUGRE SubName: Full=heat shock 70 kDa protein 4-like {ECO:0000313|RefSeq:XP_018823263.1};	Molecular chaperones HSP70/HSC70, HSP70 superfamily	GO:0005737,cytoplasm; GO:0005829,cytosol; GO:0005794,Golgi apparatus; GO:0005739,mitochondrion; GO:0005634,nucleus; GO:0009505,plant-type cell wall; GO:0000325,plant-type vacuole; GO:0005886,plasma membrane; GO:0005524,ATP binding; GO:0016887,ATP hydrolysis activity; GO:0140662,ATP-dependent protein folding chaperone; GO:0031072,heat shock protein binding; GO:0051787,misfolded protein binding; GO…	PF00012.23:Hsp70 protein	--	--	--
LOC108992994	1	5.8885	6.5096	4.5214	8.4386	10.2651	9.1708	12.0238	10.777	11.7991	NC_049914.1	9572046	9578831	+	LOC108992994	--	--	--	ACT domain-containing protein ACR9-like isoform X2 [Juglans regia]	ACR9_ARATH RecName: Full=ACT domain-containing protein ACR9 {ECO:0000305}; AltName: Full=Protein ACT DOMAIN REPEATS 9 {ECO:0000303|PubMed:21861936};	A0A2I4EV58_JUGRE SubName: Full=ACT domain-containing protein ACR9-like isoform X2 {ECO:0000313|RefSeq:XP_018823286.1};	--	--	PF01842.28:ACT domain	--	--	--
LOC108992996	1	14.0229	15.2491	16.1011	18.4757	28.619	25.587	27.5892	25.1892	28.4348	NC_049914.1	9522569	9529734	+	LOC108992996	--	K26544 phosphatidylinositol/phosphatidylcholine transfer protein | (RefSeq) phosphatidylinositol transfer protein 3 (A)	--	uncharacterized protein LOC108992996 [Juglans regia]	SFH3_ARATH RecName: Full=Phosphatidylinositol/phosphatidylcholine transfer protein SFH3; AltName: Full=Protein SEC FOURTEEN HOMOLOGS 3; Short=AtSFH3;	A0A2I4EV81_JUGRE SubName: Full=uncharacterized protein LOC108992996 {ECO:0000313|RefSeq:XP_018823290.2, ECO:0000313|RefSeq:XP_018823292.2};	Phosphatidylinositol transfer protein SEC14 and related proteins	GO:0000139,Golgi membrane; GO:0005886,plasma membrane; GO:0009908,flower development; GO:0015031,protein transport; GO:0000003,reproduction; GO:0003006,developmental process involved in reproduction; GO:0007275,multicellular organism development; GO:0008150,biological_process; GO:0009791,post-embryonic development; GO:0022414,reproductive process; GO:0032501,multicellular organismal process; GO:0…	PF00650.23:CRAL/TRIO domain	--	--	--
LOC108993026	1	1.3109	2.1097	1.418	3.87	3.0016	2.2468	4.0171	5.0315	4.1164	NC_049915.1	18122522	18127409	+	LOC108993026	--	K09338 homeobox-leucine zipper protein | (RefSeq) homeobox-leucine zipper protein HDG11-like (A)	--	homeobox-leucine zipper protein HDG11-like [Juglans regia]	HDG11_ARATH RecName: Full=Homeobox-leucine zipper protein HDG11 {ECO:0000305}; AltName: Full=HD-ZIP protein HDG11 {ECO:0000305}; AltName: Full=Homeodomain GLABRA 2-like protein 11 {ECO:0000303|PubMed:10809443}; AltName: Full=Homeodomain transcription factor HDG11 {ECO:0000305}; AltName: Full=Protein ENHANCED DROUGHT TOLERANCE 1 {ECO:0000303|PubMed:18451323}; AltName: Full=Protein HOMEODOMAIN GLAB…	A0A2I4EVB3_JUGRE SubName: Full=homeobox-leucine zipper protein HDG11-like {ECO:0000313|RefSeq:XP_018823334.1};	--	GO:0005634,nucleus; GO:0003700,DNA-binding transcription factor activity; GO:0000981,DNA-binding transcription factor activity, RNA polymerase II-specific; GO:0008289,lipid binding; GO:0000976,transcription cis-regulatory region binding; GO:0009828,plant-type cell wall loosening; GO:0010091,trichome branching; GO:0003674,molecular_function; GO:0140110,transcription regulator activity; GO:0005488,…	PF01852.22:START domain	HB-HD-ZIP	TF	HB->HB-HD-ZIP
LOC108993032	1	19.011	18.5616	17.2696	36.3741	64.8209	56.7693	72.7882	59.2373	57.3479	NC_049915.1	18426640	18428214	+	LOC108993032	--	--	--	hypothetical protein F2P56_034664, partial [Juglans regia]	--	A0A833TEF5_JUGRE SubName: Full=Uncharacterized protein {ECO:0000313|EMBL:KAF5445622.1};	--	GO:0016021,integral component of membrane; GO:0005575,cellular_component; GO:0016020,membrane; GO:0031224,intrinsic component of membrane; GO:0110165,cellular anatomical entity	--	--	--	--
LOC108993037	1	3.1667	3.9257	3.2984	10.0665	9.7139	8.7682	11.1921	11.3282	11.5274	NC_049912.1	27855031	27859242	+	LOC108993037	--	K14546 U3 small nucleolar RNA-associated protein 5 | (RefSeq) WD repeat-containing protein 43-like (A)	ko03008: Ribosome biogenesis in eukaryotes	WD repeat-containing protein 43-like [Juglans regia]	--	A0A2I4EVB4_JUGRE SubName: Full=WD repeat-containing protein 43-like {ECO:0000313|RefSeq:XP_018823346.2};	WD40 repeat-containing protein	--	PF04003.15:Dip2/Utp12 Family	--	--	--
LOC108993116	1	58.9474	118.143	129.939	173.288	266.444	174.83	361.447	190.506	213.918	NC_049915.1	17439944	17440615	+	LOC108993116	--	--	--	low temperature-induced protein lt101.2-like [Juglans regia]	LT02_HORVU RecName: Full=Low temperature-induced protein lt101.2;	A0A2I4EVL6_JUGRE SubName: Full=low temperature-induced protein lt101.2-like {ECO:0000313|RefSeq:XP_018823427.1};	Stress responsive protein	GO:0016021,integral component of membrane; GO:0005575,cellular_component; GO:0016020,membrane; GO:0031224,intrinsic component of membrane; GO:0110165,cellular anatomical entity	PF01679.20:Proteolipid membrane potential modulator	--	--	--
LOC108993135	1	19.3372	22.5201	15.7216	30.8988	38.0217	33.9762	29.5406	44.3696	39.9194	NC_049915.1	18007022	18033407	+	LOC108993135	--	K15601 [histone H3]-dimethyl-L-lysine9 demethylase [EC:1.14.11.65] | (RefSeq) lysine-specific demethylase JMJ25-like isoform X1 (A)	--	lysine-specific demethylase JMJ25-like isoform X1 [Juglans regia]	JMJ25_ARATH RecName: Full=Lysine-specific demethylase JMJ25 {ECO:0000303|PubMed:18713399}; EC=1.14.11.65 {ECO:0000269|PubMed:18218897}; AltName: Full=Jumonji domain-containing protein 25 {ECO:0000303|PubMed:18713399}; Short=AtJMJ25 {ECO:0000303|PubMed:18713399}; Short=Protein JUMONJI 25 {ECO:0000303|PubMed:18713399}; AltName: Full=Lysine-specific histone demethylase JMJ25 {ECO:0000303|PubMed:1871…	A0A2I4EVL3_JUGRE SubName: Full=lysine-specific demethylase JMJ25-like isoform X1 {ECO:0000313|RefSeq:XP_018823446.1};	Putative transcription factor 5qNCA, contains JmjC domain	GO:0000785,chromatin; GO:0000118,histone deacetylase complex; GO:0031490,chromatin DNA binding; GO:0140683,histone H3-di/monomethyl-lysine-9 demethylase activity; GO:0032454,histone H3-methyl-lysine-9 demethylase activity; GO:0046872,metal ion binding; GO:0003712,transcription coregulator activity; GO:0032776,DNA methylation on cytosine; GO:0033169,histone H3-K9 demethylation; GO:0040029,epigenet…	PF02373.25:JmjC domain, hydroxylase	Jumonji	TR	Jumonji
LOC108993176	1	1.8746	2.2199	1.2311	2.9006	3.0229	2.6944	2.49	4.0602	3.2109	NC_049912.1	27899934	27901789	+	LOC108993176	--	K20291 conserved oligomeric Golgi complex subunit 4 | (RefSeq) pentatricopeptide repeat-containing protein At4g01400, mitochondrial-like (A)	--	pentatricopeptide repeat-containing protein At1g52640, mitochondrial [Juglans regia]	PPR78_ARATH RecName: Full=Pentatricopeptide repeat-containing protein At1g52640, mitochondrial; Flags: Precursor;	A0A2I4EVU6_JUGRE SubName: Full=pentatricopeptide repeat-containing protein At1g52640, mitochondrial {ECO:0000313|RefSeq:XP_018823520.1};	FOG: PPR repeat	GO:0005739,mitochondrion; GO:0005575,cellular_component; GO:0005622,intracellular anatomical structure; GO:0005737,cytoplasm; GO:0043226,organelle; GO:0043227,membrane-bounded organelle; GO:0043229,intracellular organelle; GO:0043231,intracellular membrane-bounded organelle; GO:0110165,cellular anatomical entity	PF13041.9:PPR repeat family	--	--	--
LOC108993213	1	37.3745	39.5403	38.5127	50.9618	81.1439	82.48	101.825	81.4342	89.3891	NC_049915.1	18131058	18134765	+	LOC108993213	--	K12133 MYB-related transcription factor LHY | (RefSeq) protein LHY-like (A)	ko04712: Circadian rhythm - plant	protein REVEILLE 7-like isoform X1 [Juglans regia]	RVE7_ARATH RecName: Full=Protein REVEILLE 7; AltName: Full=Early-phytochrome-responsive 1; AltName: Full=MYB-related transcription factor EPR1;	A0A2I4EW18_JUGRE SubName: Full=protein REVEILLE 7-like isoform X1 {ECO:0000313|RefSeq:XP_018823589.1};	Zuotin and related molecular chaperones (DnaJ superfamily), contains DNA-binding domains	GO:0005634,nucleus; GO:0003677,DNA binding; GO:0003700,DNA-binding transcription factor activity; GO:0007623,circadian rhythm; GO:0006355,regulation of DNA-templated transcription; GO:0003674,molecular_function; GO:0003676,nucleic acid binding; GO:0005488,binding; GO:0097159,organic cyclic compound binding; GO:1901363,heterocyclic compound binding; GO:0140110,transcription regulator activity; GO:…	PF00249.34:Myb-like DNA-binding domain	MYB-related	TF	MYB->MYB-related
LOC108993227	1	17.057	20.9608	20.2196	30.6989	28.367	25.3299	32.6272	37.318	35.2217	NC_049915.1	18503321	18512466	-	LOC108993227	--	--	--	protein APEM9 isoform X1 [Carya illinoinensis]	APEM9_ARATH RecName: Full=Protein APEM9 {ECO:0000303|PubMed:21487094}; AltName: Full=ABERRANT PEROXISOME MORPHOLOGY 9 {ECO:0000303|PubMed:21487094}; AltName: Full=Protein DAYU {ECO:0000303|PubMed:24510720};	A0A6P9E1M4_JUGRE SubName: Full=protein APEM9 {ECO:0000313|RefSeq:XP_035541975.1};	--	GO:0016021,integral component of membrane; GO:0005730,nucleolus; GO:0005778,peroxisomal membrane; GO:0005777,peroxisome; GO:0015919,peroxisomal membrane transport; GO:0043574,peroxisomal transport; GO:0006810,transport; GO:0008150,biological_process; GO:0009987,cellular process; GO:0046907,intracellular transport; GO:0051179,localization; GO:0051234,establishment of localization; GO:0051641,cellu…	--	--	--	--
LOC108993250	1	2.5631	2.574	1.7476	4.0384	8.4773	7.2853	11.1095	8.1965	8.9228	NC_049915.1	17422883	17426374	-	LOC108993250	--	K13464 jasmonate ZIM domain-containing protein | (RefSeq) protein TIFY 6B isoform X1 (A)	ko04075: Plant hormone signal transduction	protein TIFY 6B isoform X1 [Juglans regia]	TIF6B_ARATH RecName: Full=Protein TIFY 6B; AltName: Full=Jasmonate ZIM domain-containing protein 3; AltName: Full=Protein JASMONATE INSENSITIVE 3;	A0A2I4EW71_JUGRE SubName: Full=protein TIFY 6B isoform X1 {ECO:0000313|RefSeq:XP_018823646.1};	--	GO:0005634,nucleus; GO:0042802,identical protein binding; GO:0006952,defense response; GO:0009867,jasmonic acid mediated signaling pathway; GO:0031347,regulation of defense response; GO:2000022,regulation of jasmonic acid mediated signaling pathway; GO:0009611,response to wounding; GO:0003674,molecular_function; GO:0005488,binding; GO:0005515,protein binding; GO:0006950,response to stress; GO:000…	PF06200.17:tify domain	Tify	TF	Tify
LOC108993264	1	0.5788	0.7077	0.683	1.4367	0.4905	1.144	1.4345	1.397	1.0729	NC_049906.1	544956	550161	-	LOC108993264	--	K17604 zinc finger SWIM domain-containing protein 3 | (RefSeq) protein FAR1-RELATED SEQUENCE 6-like (A)	--	hypothetical protein F2P56_010932 [Juglans regia]	FAR1_ARATH RecName: Full=Protein FAR-RED IMPAIRED RESPONSE 1;	A0A833XSY9_JUGRE RecName: Full=Protein FAR1-RELATED SEQUENCE {ECO:0000256|RuleBase:RU367018};	--	GO:0005634,nucleus; GO:0003700,DNA-binding transcription factor activity; GO:0008270,zinc ion binding; GO:0010018,far-red light signaling pathway; GO:1900056,negative regulation of leaf senescence; GO:0042753,positive regulation of circadian rhythm; GO:0045893,positive regulation of DNA-templated transcription; GO:0010017,red or far-red light signaling pathway; GO:0010218,response to far red ligh…	PF10551.12:MULE transposase domain	FAR1	TF	FAR1
LOC108993307	1	0.3676	0.3017	0.169	2.6428	3.8279	3.3114	6.0933	3.3709	4.2679	NC_049904.1	26578210	26581477	-	LOC108993307	--	--	--	CASP-like protein 2B2 [Juglans regia]	CSPLE_POPTR RecName: Full=CASP-like protein 2B2; Short=PtCASPL2B2;	A0A2I4EWF6_JUGRE RecName: Full=CASP-like protein {ECO:0000256|RuleBase:RU361233};	--	GO:0016021,integral component of membrane; GO:0005886,plasma membrane; GO:0051539,4 iron, 4 sulfur cluster binding; GO:0003674,molecular_function; GO:0005488,binding; GO:0051536,iron-sulfur cluster binding; GO:0051540,metal cluster binding; GO:0005575,cellular_component; GO:0016020,membrane; GO:0031224,intrinsic component of membrane; GO:0110165,cellular anatomical entity; GO:0071944,cell periphe…	PF04535.15:Casparian strip membrane protein domain	--	--	--
LOC108993338	1	54.0031	63.3864	72.4553	112.499	111.413	121.12	113.379	156.567	159.492	NC_049909.1	22858622	22864069	+	LOC108993338	--	--	--	uncharacterized protein LOC108993338 [Juglans regia]	--	A0A2I4EWJ0_JUGRE SubName: Full=uncharacterized protein LOC108993338 {ECO:0000313|RefSeq:XP_018823765.1};	--	GO:0016021,integral component of membrane; GO:0005575,cellular_component; GO:0016020,membrane; GO:0031224,intrinsic component of membrane; GO:0110165,cellular anatomical entity	--	--	--	--
LOC108993347	1	38.0773	46.9284	58.1023	119.083	127.836	134.567	123.954	157.018	169.647	NC_049909.1	22872259	22874804	+	LOC108993347	--	--	--	uncharacterized protein LOC108993347 [Juglans regia]	--	A0A2I4EWL6_JUGRE SubName: Full=uncharacterized protein LOC108993347 {ECO:0000313|RefSeq:XP_018823777.1};	--	GO:0016021,integral component of membrane; GO:0005575,cellular_component; GO:0016020,membrane; GO:0031224,intrinsic component of membrane; GO:0110165,cellular anatomical entity	--	--	--	--
LOC108993368	1	21.759	23.3724	20.2437	31.1904	39.8529	34.6611	30.7672	45.5048	40.2713	NC_049913.1	6167845	6172301	-	LOC108993368	--	--	--	translocase of chloroplast 120, chloroplastic-like [Juglans regia]	TC132_ARATH RecName: Full=Translocase of chloroplast 132, chloroplastic; Short=AtToc132; EC=3.6.5.-; AltName: Full=132 kDa chloroplast outer envelope protein;	A0A2I4EWM6_JUGRE SubName: Full=translocase of chloroplast 120, chloroplastic-like {ECO:0000313|RefSeq:XP_018823799.1};	--	GO:0009707,chloroplast outer membrane; GO:0016021,integral component of membrane; GO:0009536,plastid; GO:0051117,ATPase binding; GO:0051087,chaperone binding; GO:0005525,GTP binding; GO:0003924,GTPase activity; GO:0046872,metal ion binding; GO:0004888,transmembrane signaling receptor activity; GO:0045036,protein targeting to chloroplast; GO:0003674,molecular_function; GO:0005488,binding; GO:00055…	PF11886.11:Translocase of chloroplast 159/132, membrane anchor domain	--	--	--
LOC108993401	1	92.4146	105.645	109.493	98.337	176.361	219.747	277.645	162.766	204.097	NC_049904.1	26437164	26438847	+	LOC108993401	--	--	--	protein PYRICULARIA ORYZAE RESISTANCE 21-like [Juglans regia]	--	A0A6P9ESJ0_JUGRE SubName: Full=protein PYRICULARIA ORYZAE RESISTANCE 21-like {ECO:0000313|RefSeq:XP_035545557.1};	--	GO:0046872,metal ion binding; GO:1900150,regulation of defense response to fungus; GO:0003674,molecular_function; GO:0005488,binding; GO:0043167,ion binding; GO:0043169,cation binding; GO:0002831,regulation of response to biotic stimulus; GO:0006950,response to stress; GO:0006952,defense response; GO:0008150,biological_process; GO:0009605,response to external stimulus; GO:0009607,response to biot…	PF00403.29:Heavy-metal-associated domain	--	--	--
LOC108993475	1	0.8658	0.9147	0.503	1.0682	1.4788	1.2523	1.4642	1.6648	1.61	NC_049909.1	22986887	22993408	+	LOC108993475	--	K05658 ATP-binding cassette, subfamily B (MDR/TAP), member 1 [EC:7.6.2.2] | (RefSeq) LOW QUALITY PROTEIN: putative multidrug resistance protein (A)	ko02010: ABC transporters	LOW QUALITY PROTEIN: putative multidrug resistance protein [Juglans regia]	MDR_ORYSJ RecName: Full=Putative multidrug resistance protein; AltName: Full=P-glycoprotein;	A0A2I4EX29_JUGRE SubName: Full=LOW QUALITY PROTEIN: putative multidrug resistance protein {ECO:0000313|RefSeq:XP_018823955.2};	Multidrug/pheromone exporter, ABC superfamily	GO:0016021,integral component of membrane; GO:0140359,ABC-type transporter activity; GO:0005524,ATP binding; GO:0042626,ATPase-coupled transmembrane transporter activity; GO:0055085,transmembrane transport; GO:0003674,molecular_function; GO:0005215,transporter activity; GO:0015399,primary active transmembrane transporter activity; GO:0022804,active transmembrane transporter activity; GO:0022857,t…	PF00664.26:ABC transporter transmembrane region	--	--	--
LOC108993507	1	0.6281	1.7183	1.2513	2.6891	3.3616	2.6883	4.7609	4.2197	3.367	NC_049911.1	7298817	7308469	-	LOC108993507	--	K26544 phosphatidylinositol/phosphatidylcholine transfer protein | (RefSeq) phosphatidylinositol/phosphatidylcholine transfer protein SFH12-like isoform X1 (A)	--	phosphatidylinositol/phosphatidylcholine transfer protein SFH12-like isoform X1 [Juglans regia]	SFH12_ARATH RecName: Full=Phosphatidylinositol/phosphatidylcholine transfer protein SFH12; AltName: Full=Protein SEC FOURTEEN HOMOLOGS 12; Short=AtSFH12;	A0A2I4EX87_JUGRE SubName: Full=phosphatidylinositol/phosphatidylcholine transfer protein SFH12-like isoform X1 {ECO:0000313|RefSeq:XP_018824003.1};	Phosphatidylinositol transfer protein SEC14 and related proteins	GO:0000139,Golgi membrane; GO:0005886,plasma membrane; GO:0015031,protein transport; GO:0006810,transport; GO:0008104,protein localization; GO:0008150,biological_process; GO:0009987,cellular process; GO:0033036,macromolecule localization; GO:0045184,establishment of protein localization; GO:0051179,localization; GO:0051234,establishment of localization; GO:0051641,cellular localization; GO:007072…	PF00650.23:CRAL/TRIO domain	--	--	--
LOC108993512	1	61.9712	81.2392	100.862	145.652	133.26	130.062	204.909	166.755	161.017	NC_049909.1	23027903	23030883	+	LOC108993512	--	K03113 translation initiation factor 1 | (RefSeq) protein translation factor SUI1 homolog 1-like (A)	--	Eukaryotic translation initiation factor SUI [Parasponia andersonii]	SUI11_ARATH RecName: Full=Protein translation factor SUI1 homolog 1;	A0A2P5CK73_PARAD SubName: Full=Eukaryotic translation initiation factor SUI {ECO:0000313|EMBL:PON61449.1};	Translation initiation factor 1 (eIF-1/SUI1)	GO:0005829,cytosol; GO:0003729,mRNA binding; GO:0003723,RNA binding; GO:0003743,translation initiation factor activity; GO:0003674,molecular_function; GO:0003676,nucleic acid binding; GO:0005488,binding; GO:0097159,organic cyclic compound binding; GO:1901363,heterocyclic compound binding; GO:0008135,translation factor activity, RNA binding; GO:0045182,translation regulator activity; GO:0090079,tr…	PF01253.25:Translation initiation factor SUI1	--	--	--
LOC108993577	1	17.5687	18.4404	26.9088	37.3141	27.6472	31.6083	38.6091	34.0419	36.4542	NC_049901.1	31444626	31454948	+	LOC108993577	--	K17839 polyamine oxidase [EC:1.5.3.17 1.5.3.-] | (RefSeq) polyamine oxidase 2-like (A)	ko00330: Arginine and proline metabolism; ko00410: beta-Alanine metabolism; ko00770: Pantothenate and CoA biosynthesis; ko01100: Metabolic pathways	polyamine oxidase 2-like [Juglans regia]	PAO2_ARATH RecName: Full=Polyamine oxidase 2 {ECO:0000303|PubMed:21081665}; Short=AtPAO2 {ECO:0000303|PubMed:21081665}; EC=1.5.3.- {ECO:0000269|PubMed:21081665}; AltName: Full=Amine oxidase 1 {ECO:0000303|Ref.1};	A0A2I4EXH7_JUGRE SubName: Full=polyamine oxidase 2-like {ECO:0000313|RefSeq:XP_018824097.1};	Amine oxidase	GO:0005777,peroxisome; GO:0052903,N1-acetylspermine:oxygen oxidoreductase (3-acetamidopropanal-forming) activity; GO:0016491,oxidoreductase activity; GO:0046592,polyamine oxidase activity; GO:0052902,spermidine:oxygen oxidoreductase (3-aminopropanal-forming) activity; GO:0052901,spermine:oxygen oxidoreductase (spermidine-forming) activity; GO:0006598,polyamine catabolic process; GO:0046203,spermi…	PF01593.27:Flavin containing amine oxidoreductase	--	--	--
LOC108993595	1	2.0855	4.594	2.7842	6.7138	7.5304	5.8032	8.7792	9.6635	7.975	NC_049911.1	17028184	17029808	-	LOC108993595	--	--	--	AT-hook motif nuclear-localized protein 19 [Juglans regia]	AHL20_ARATH RecName: Full=AT-hook motif nuclear-localized protein 20 {ECO:0000312|EMBL:FAA00291.1};	A0A2I4EXJ8_JUGRE RecName: Full=AT-hook motif nuclear-localized protein {ECO:0000256|PIRNR:PIRNR016021};	--	GO:0005634,nucleus; GO:0003700,DNA-binding transcription factor activity; GO:0003680,minor groove of adenine-thymine-rich DNA binding; GO:0043621,protein self-association; GO:0042742,defense response to bacterium; GO:0045087,innate immune response; GO:1900425,negative regulation of defense response to bacterium; GO:0045824,negative regulation of innate immune response; GO:2000028,regulation of ph…	PF03479.18:Plants and Prokaryotes Conserved (PCC) domain	--	--	--
LOC108993617	1	2.0399	1.4594	0.9732	1.0145	4.9438	4.0569	5.7336	2.114	3.6661	NC_049911.1	16295261	16298052	-	LOC108993617	--	--	--	hypothetical protein F2P56_037199 [Juglans regia]	--	A0A834D4C3_JUGRE SubName: Full=Uncharacterized protein {ECO:0000313|EMBL:KAF5481044.1};	FOG: Transposon-encoded proteins with TYA, reverse transcriptase, integrase domains in various combinations	--	PF14223.9:gag-polypeptide of LTR copia-type	--	--	--
LOC108993701	1	0.037	0.0334	0.1498	1.2887	1.1101	1.3273	2.2646	2.1822	1.5895	NC_049908.1	9871326	9873312	+	LOC108993701	--	--	--	uncharacterized protein LOC108993701 [Juglans regia]	--	A0A2I4EXX0_JUGRE SubName: Full=uncharacterized protein LOC108993701 {ECO:0000313|RefSeq:XP_018824237.2};	--	GO:0016021,integral component of membrane; GO:0005575,cellular_component; GO:0016020,membrane; GO:0031224,intrinsic component of membrane; GO:0110165,cellular anatomical entity	PF07281.15:Insulin-induced protein (INSIG)	--	--	--
LOC108993741	1	0.1013	0.1524	0.1708	0.5697	0.7591	1.5662	2.1775	0.8768	0.9191	NC_049909.1	18664698	18666200	+	LOC108993741	--	--	--	mavicyanin-like [Juglans regia]	ENL1_ARATH RecName: Full=Early nodulin-like protein 1; AltName: Full=Phytocyanin-like protein; Flags: Precursor;	A0A2I4EY22_JUGRE SubName: Full=mavicyanin-like {ECO:0000313|RefSeq:XP_018824298.1};	--	GO:0031225,anchored component of membrane; GO:0046658,anchored component of plasma membrane; GO:0005886,plasma membrane; GO:0009506,plasmodesma; GO:0099503,secretory vesicle; GO:0005773,vacuole; GO:0009055,electron transfer activity; GO:0003674,molecular_function; GO:0003824,catalytic activity; GO:0016491,oxidoreductase activity; GO:0005575,cellular_component; GO:0016020,membrane; GO:0031224,intr…	PF02298.20:Plastocyanin-like domain	--	--	--
LOC108993747	1	0.0746	0.0337	0.0754	0.5503	0.8779	0.7466	1.2848	1.3403	1.2488	NC_049909.1	18921963	18924597	-	LOC108993747	--	--	--	GDSL esterase/lipase 7 [Juglans regia]	GDL75_ARATH RecName: Full=GDSL esterase/lipase At5g08460; EC=3.1.1.-; AltName: Full=Extracellular lipase At5g08460; Flags: Precursor;	A0A2I4EY28_JUGRE SubName: Full=GDSL esterase/lipase 7 {ECO:0000313|RefSeq:XP_018824304.1};	--	GO:0005576,extracellular region; GO:0016788,hydrolase activity, acting on ester bonds; GO:0016042,lipid catabolic process; GO:0003674,molecular_function; GO:0003824,catalytic activity; GO:0016787,hydrolase activity; GO:0006629,lipid metabolic process; GO:0008150,biological_process; GO:0008152,metabolic process; GO:0009056,catabolic process; GO:0044238,primary metabolic process; GO:0071704,organic…	PF00657.25:GDSL-like Lipase/Acylhydrolase	--	--	--
LOC108993880	1	0.1113	0.201	0.075	1.2908	0.7148	0.7821	1.0311	0.9632	1.5533	NC_049910.1	17743597	17745232	+	LOC108993880	--	K16290 xylem cysteine proteinase [EC:3.4.22.-] | (RefSeq) cysteine protease XCP1-like (A)	--	ervatamin-B-like [Juglans regia]	CEP2_ARATH RecName: Full=KDEL-tailed cysteine endopeptidase CEP2; EC=3.4.22.-; Flags: Precursor;	A0A2I4EYI5_JUGRE SubName: Full=ervatamin-B-like {ECO:0000313|RefSeq:XP_018824464.1};	Cysteine proteinase Cathepsin L	GO:0005783,endoplasmic reticulum; GO:0005615,extracellular space; GO:0005764,lysosome; GO:0004197,cysteine-type endopeptidase activity; GO:0051603,proteolysis involved in protein catabolic process; GO:0003674,molecular_function; GO:0003824,catalytic activity; GO:0004175,endopeptidase activity; GO:0008233,peptidase activity; GO:0008234,cysteine-type peptidase activity; GO:0016787,hydrolase activit…	PF00112.26:Papain family cysteine protease	--	--	--
LOC108993913	1	0.0615	0.0555	0.2178	0.454	0.5597	0.843	0.7865	0.7372	0.9015	NC_049903.1	14468593	14470061	-	LOC108993913	--	--	--	uncharacterized protein LOC108993913 [Juglans regia]	--	A0A2I4EYP2_JUGRE SubName: Full=uncharacterized protein LOC108993913 {ECO:0000313|RefSeq:XP_018824512.1};	--	GO:0009535,chloroplast thylakoid membrane; GO:0048564,photosystem I assembly; GO:0080183,response to photooxidative stress; GO:0006091,generation of precursor metabolites and energy; GO:0008150,biological_process; GO:0008152,metabolic process; GO:0009987,cellular process; GO:0015979,photosynthesis; GO:0016043,cellular component organization; GO:0019684,photosynthesis, light reaction; GO:0022607,c…	--	--	--	--
LOC108994153	1	6.3075	5.77	7.0286	12.5945	11.1134	11.0317	14.4586	11.3158	13.1461	NC_049911.1	25165564	25172636	+	LOC108994153	--	K08489 syntaxin 16 | (RefSeq) syntaxin-41-like isoform X1 (A)	ko04130: SNARE interactions in vesicular transport	syntaxin-41-like isoform X1 [Juglans regia]	SYP41_ARATH RecName: Full=Tlg2p-like protein a {ECO:0000303|PubMed:10888666}; Short=AtTLG2a {ECO:0000303|PubMed:10888666}; AltName: Full=Syntaxin-41 {ECO:0000303|PubMed:11739776}; Short=AtSYP41 {ECO:0000303|PubMed:11739776};	A0A2I4EZI5_JUGRE SubName: Full=syntaxin-41-like isoform X1 {ECO:0000313|RefSeq:XP_018824804.1};	SNARE protein TLG2/Syntaxin 16	GO:0012505,endomembrane system; GO:0016021,integral component of membrane; GO:0031201,SNARE complex; GO:0005802,trans-Golgi network; GO:0005484,SNAP receptor activity; GO:0000149,SNARE binding; GO:0009658,chloroplast organization; GO:0050832,defense response to fungus; GO:0007030,Golgi organization; GO:0043001,Golgi to plasma membrane protein transport; GO:0006896,Golgi to vacuole transport; GO:0…	PF05739.22:SNARE domain	--	--	--
LOC108994159	1	22.7331	21.3939	20.7985	21.7669	41.8321	40.8538	45.7231	35.8585	36.1138	NC_049907.1	6267759	6268883	-	LOC108994159	--	--	--	uncharacterized protein LOC108994159 [Juglans regia]	--	A0A2I4EZK2_JUGRE SubName: Full=uncharacterized protein LOC108994159 {ECO:0000313|RefSeq:XP_018824821.1};	--	--	--	--	--	--
LOC108994161	1	0.7686	1.1775	1.437	1.8909	4.0389	3.1424	4.609	3.047	4.1933	NC_049902.1	8901909	8905775	+	LOC108994161	--	--	--	transcription factor TCP17 [Juglans regia]	TCP5_ARATH RecName: Full=Transcription factor TCP5;	A0A2I4EZK0_JUGRE SubName: Full=transcription factor TCP17 {ECO:0000313|RefSeq:XP_018824824.1, ECO:0000313|RefSeq:XP_018824825.1};	--	GO:0005634,nucleus; GO:0003700,DNA-binding transcription factor activity; GO:0043565,sequence-specific DNA binding; GO:0048366,leaf development; GO:0009965,leaf morphogenesis; GO:0010150,leaf senescence; GO:0006355,regulation of DNA-templated transcription; GO:0009408,response to heat; GO:0003674,molecular_function; GO:0140110,transcription regulator activity; GO:0003676,nucleic acid binding; GO:…	PF03634.16:TCP family transcription factor	TCP	TF	TCP
LOC108994191	1	3.42	7.3603	6.0444	12.7117	9.2445	8.8118	12.9039	16.6283	12.4751	NC_049902.1	8469421	8474685	-	LOC108994191	--	K15111 solute carrier family 25 (mitochondrial S-adenosylmethionine transporter), member 26 | (RefSeq) S-adenosylmethionine carrier 1, chloroplastic/mitochondrial-like (A)	--	mitochondrial substrate carrier family protein E isoform X1 [Juglans regia]	SAMC1_ARATH RecName: Full=S-adenosylmethionine carrier 1, chloroplastic/mitochondrial; AltName: Full=S-adenosylmethionine transporter 1; Short=AtSAMT1; Flags: Precursor;	A0A2I4EZM9_JUGRE SubName: Full=mitochondrial substrate carrier family protein E isoform X1 {ECO:0000313|RefSeq:XP_018824853.1};	Predicted mitochondrial carrier protein	GO:0009507,chloroplast; GO:0009941,chloroplast envelope; GO:0031969,chloroplast membrane; GO:0016021,integral component of membrane; GO:0005743,mitochondrial inner membrane; GO:0005886,plasma membrane; GO:0009536,plastid; GO:0000095,S-adenosyl-L-methionine transmembrane transporter activity; GO:0009658,chloroplast organization; GO:0015805,S-adenosyl-L-methionine transport; GO:0003674,molecular_fu…	PF00153.30:Mitochondrial carrier protein	--	--	--
LOC108994258	1	72.3535	104.077	96.3804	229.38	328.948	258.512	402.365	282.916	249.672	NC_049908.1	29811119	29812768	+	LOC108994258	--	--	--	hypothetical protein F2P56_019422, partial [Juglans regia]	LEA34_GOSHI RecName: Full=Late embryogenesis abundant protein D-34; Short=LEA D-34;	A0A833XBQ5_JUGRE SubName: Full=Uncharacterized protein {ECO:0000313|EMBL:KAF5463516.1};	--	--	PF04927.15:Seed maturation protein	--	--	--
LOC108994314	1	0.1218	0.11	0	2.2472	2.2163	1.5405	2.5726	3.3448	3.6333	NC_049909.1	15281234	15284277	+	LOC108994314	--	--	--	uncharacterized protein LOC108994314 [Juglans regia]	--	A0A6P9ES20_JUGRE SubName: Full=uncharacterized protein LOC108994314 {ECO:0000313|RefSeq:XP_035550041.1};	Iron/ascorbate family oxidoreductases	--	--	--	--	--
LOC108994369	1	0.1362	0.0615	0.0689	0.4549	0.5104	0.6462	0.9592	0.7029	0.5942	NC_049909.1	23735241	23737995	+	LOC108994369	--	K01051 pectinesterase [EC:3.1.1.11] | (RefSeq) pectinesterase QRT1-like (A)	ko00040: Pentose and glucuronate interconversions; ko01100: Metabolic pathways	pectinesterase QRT1-like [Juglans regia]	PME62_ARATH RecName: Full=Pectinesterase QRT1 {ECO:0000303|PubMed:16980565}; Short=PE QRT1 {ECO:0000303|PubMed:16980565}; EC=3.1.1.11 {ECO:0000269|PubMed:16980565, ECO:0000269|PubMed:9744097}; AltName: Full=Pectin methylesterase 62 {ECO:0000303|PubMed:15337457}; Short=AtPME62 {ECO:0000303|PubMed:15337457}; AltName: Full=Pectin methylesterase QRT1 {ECO:0000303|PubMed:16980565}; AltName: Full=Prote…	A0A2I4F0B1_JUGRE RecName: Full=Pectinesterase {ECO:0000256|RuleBase:RU000589}; EC=3.1.1.11 {ECO:0000256|RuleBase:RU000589};	--	GO:0005576,extracellular region; GO:0045330,aspartyl esterase activity; GO:0052689,carboxylic ester hydrolase activity; GO:0030599,pectinesterase activity; GO:0042545,cell wall modification; GO:0045490,pectin catabolic process; GO:0003674,molecular_function; GO:0003824,catalytic activity; GO:0016787,hydrolase activity; GO:0016788,hydrolase activity, acting on ester bonds; GO:0008150,biological_pr…	PF01095.22:Pectinesterase	--	--	--
LOC108994376	1	25.9119	29.4722	30.4612	51.2986	70.2405	62.235	42.5907	84.872	86.3303	NC_049909.1	14411463	14415898	-	LOC108994376	--	K07195 exocyst complex component 7 | (RefSeq) exocyst complex component EXO70B1 (A)	--	exocyst complex component EXO70B1 [Juglans regia]	E70B1_ARATH RecName: Full=Exocyst complex component EXO70B1 {ECO:0000303|PubMed:23944713}; Short=AtExo70b1 {ECO:0000303|PubMed:23944713}; AltName: Full=Exocyst subunit Exo70 family protein B1 {ECO:0000303|PubMed:23944713};	A0A2I4F0B7_JUGRE RecName: Full=Exocyst subunit Exo70 family protein {ECO:0000256|RuleBase:RU365026};	Exocyst component protein and related proteins	GO:0005829,cytosol; GO:0012505,endomembrane system; GO:0000145,exocyst; GO:0070062,extracellular exosome; GO:0016020,membrane; GO:0045335,phagocytic vesicle; GO:0005546,phosphatidylinositol-4,5-bisphosphate binding; GO:0006952,defense response; GO:0052542,defense response by callose deposition; GO:0042742,defense response to bacterium; GO:0050832,defense response to fungus; GO:0006887,exocytosis;…	PF03081.18:Exo70 exocyst complex subunit	--	--	--
LOC108994397	1	73.3043	84.9246	127.43	180.762	125.434	130.365	196.075	183.517	174.92	NC_049909.1	14971207	14974684	-	LOC108994397	--	K21889 Bax inhibitor 1 | (RefSeq) bax inhibitor 1-like (A)	--	bax inhibitor 1-like [Juglans regia]	BI1_ARATH RecName: Full=Bax inhibitor 1; Short=AtBI-1; Short=BI-1;	A0A2I4F0H5_JUGRE SubName: Full=bax inhibitor 1-like {ECO:0000313|RefSeq:XP_018825137.1};	Bax-mediated apoptosis inhibitor TEGT/BI-1	GO:0005737,cytoplasm; GO:0005783,endoplasmic reticulum; GO:0005789,endoplasmic reticulum membrane; GO:0016021,integral component of membrane; GO:0016020,membrane; GO:0005635,nuclear envelope; GO:0006983,ER overload response; GO:0043066,negative regulation of apoptotic process; GO:0043069,negative regulation of programmed cell death; GO:0009414,response to water deprivation; GO:0042761,very long-c…	PF01027.23:Inhibitor of apoptosis-promoting Bax1	--	--	--
LOC108994398	1	34.3965	32.2853	32.3493	54.2993	71.8033	76.6923	74.5733	84.5124	87.4527	NC_049909.1	15295458	15299473	+	LOC108994398	--	--	--	transcription factor MYBS3-like isoform X1 [Juglans regia]	KUA1_ARATH RecName: Full=Transcription factor KUA1 {ECO:0000303|PubMed:24806884}; AltName: Full=Myb-related protein H {ECO:0000303|PubMed:23888064}; Short=AtMYBH {ECO:0000303|PubMed:23888064}; Short=AtMYBS3 {ECO:0000303|PubMed:25920996}; Short=MYBS3-homolog protein {ECO:0000303|PubMed:25920996}; AltName: Full=Protein KUODA1 {ECO:0000303|PubMed:24806884};	A0A2I4F0G3_JUGRE SubName: Full=transcription factor MYBS3-like isoform X1 {ECO:0000313|RefSeq:XP_018825138.1};	--	GO:0005634,nucleus; GO:0003700,DNA-binding transcription factor activity; GO:0000976,transcription cis-regulatory region binding; GO:0008270,zinc ion binding; GO:0010252,auxin homeostasis; GO:0048527,lateral root development; GO:0048366,leaf development; GO:0010150,leaf senescence; GO:2000469,negative regulation of peroxidase activity; GO:0000122,negative regulation of transcription by RNA polyme…	PF00249.34:Myb-like DNA-binding domain	MYB-related	TF	MYB->MYB-related
LOC108994403	1	34.5615	38.8449	34.6434	58.0446	74.6808	73.9821	75.1936	75.0201	78.4858	NC_049909.1	14419277	14424558	-	LOC108994403	--	K07195 exocyst complex component 7 | (RefSeq) exocyst complex component EXO70B1 (A)	--	uncharacterized protein LOC108994403 [Juglans regia]	--	A0A2I4F0H6_JUGRE SubName: Full=uncharacterized protein LOC108994403 {ECO:0000313|RefSeq:XP_018825150.1};	--	--	--	--	--	--
LOC108994483	1	0.8831	0.9301	0.5954	1.0863	1.7855	1.7065	2.1817	1.0779	1.6947	NC_049909.1	23802194	23803114	+	LOC108994483	--	--	--	protein TIC 20-v, chloroplastic [Juglans regia]	TI205_ARATH RecName: Full=Protein TIC 20-v, chloroplastic; AltName: Full=Translocon at the inner envelope membrane of chloroplasts 20-V; Short=AtTIC20-v; Flags: Precursor;	A0A2I4F0T3_JUGRE RecName: Full=Protein TIC 20 {ECO:0000256|RuleBase:RU367003};	--	GO:0009507,chloroplast; GO:0009706,chloroplast inner membrane; GO:0009535,chloroplast thylakoid membrane; GO:0016021,integral component of membrane; GO:0009579,thylakoid; GO:0015031,protein transport; GO:0006810,transport; GO:0008104,protein localization; GO:0008150,biological_process; GO:0009987,cellular process; GO:0033036,macromolecule localization; GO:0045184,establishment of protein localiza…	PF16166.8:Chloroplast import apparatus Tic20-like	--	--	--
LOC108994596	1	13.7344	20.9604	18.8396	20.7787	31.4982	27.2462	37.9654	29.1166	35.6404	NC_049914.1	24330661	24339948	+	LOC108994596	--	K08101 phytochromobilin:ferredoxin oxidoreductase [EC:1.3.7.4] | (RefSeq) phytochromobilin:ferredoxin oxidoreductase, chloroplastic (A)	ko00860: Porphyrin metabolism; ko01110: Biosynthesis of secondary metabolites	phytochromobilin:ferredoxin oxidoreductase, chloroplastic [Juglans regia]	PFBS_ARATH RecName: Full=Phytochromobilin:ferredoxin oxidoreductase, chloroplastic {ECO:0000305}; EC=1.3.7.4 {ECO:0000269|PubMed:11226195}; AltName: Full=PFB synthase {ECO:0000305}; AltName: Full=PPhiB synthase {ECO:0000305}; AltName: Full=Phytochromobilin synthase {ECO:0000303|PubMed:11226195}; Flags: Precursor;	A0A2I4F194_JUGRE SubName: Full=phytochromobilin:ferredoxin oxidoreductase, chloroplastic {ECO:0000313|RefSeq:XP_018825417.1};	--	GO:0009507,chloroplast; GO:0050897,cobalt ion binding; GO:0050619,phytochromobilin:ferredoxin oxidoreductase activity; GO:0010019,chloroplast-nucleus signaling pathway; GO:0010024,phytochromobilin biosynthetic process; GO:0003674,molecular_function; GO:0005488,binding; GO:0043167,ion binding; GO:0043169,cation binding; GO:0046872,metal ion binding; GO:0046914,transition metal ion binding; GO:0003…	PF05996.15:Ferredoxin-dependent bilin reductase	--	--	--
LOC108994661	1	34.508	38.9042	42.2442	84.4308	81.1907	79.2291	94.9108	94.7263	93.342	NC_049914.1	24757000	24760902	+	LOC108994661	--	K12876 RNA-binding protein 8A | (RefSeq) RNA-binding protein Y14-like (A)	ko03013: Nucleocytoplasmic transport; ko03015: mRNA surveillance pathway; ko03040: Spliceosome	RNA-binding protein Y14-like [Juglans regia]	Y14_ARATH RecName: Full=RNA-binding protein Y14 {ECO:0000305}; Short=AtY14 {ECO:0000303|PubMed:24416299}; AltName: Full=RNA-binding protein 8A {ECO:0000305};	A0A2I4F1I0_JUGRE SubName: Full=RNA-binding protein Y14-like {ECO:0000313|RefSeq:XP_018825509.1};	RNA-binding protein RBM8/Tsunagi (RRM superfamily)	GO:0005737,cytoplasm; GO:0005829,cytosol; GO:0035145,exon-exon junction complex; GO:0016604,nuclear body; GO:0016607,nuclear speck; GO:0005730,nucleolus; GO:0005654,nucleoplasm; GO:0005634,nucleus; GO:0003729,mRNA binding; GO:0006397,mRNA processing; GO:0051028,mRNA transport; GO:0000184,nuclear-transcribed mRNA catabolic process, nonsense-mediated decay; GO:0010628,positive regulation of gene ex…	PF00076.25:RNA recognition motif. (a.k.a. RRM, RBD, or RNP domain)	--	--	--
LOC108994665	1	6.6854	7.9681	7.6216	11.3152	10.3576	11.7446	14.0822	13.9091	11.8165	NC_049914.1	24348066	24356014	+	LOC108994665	--	K16329 pseudouridylate synthase [EC:4.2.1.70] | (RefSeq) pseudouridine-5'-phosphate glycosidase (A)	ko00240: Pyrimidine metabolism; ko01100: Metabolic pathways	pseudouridine-5'-phosphate glycosidase [Juglans regia]	PUMY_ARATH RecName: Full=Pseudouridine-5'-phosphate glycosidase {ECO:0000305}; Short=PsiMP glycosidase {ECO:0000305}; EC=4.2.1.70 {ECO:0000269|PubMed:31907295}; AltName: Full=Pseudouridine monophosphate glycosidase {ECO:0000303|PubMed:31907295};	A0A2I4F1I7_JUGRE SubName: Full=pseudouridine-5'-phosphate glycosidase {ECO:0000313|RefSeq:XP_018825514.1};	Predicted carbohydrate kinase, contains PfkB domain	GO:0005777,peroxisome; GO:0046872,metal ion binding; GO:0004730,pseudouridylate synthase activity; GO:0030597,RNA glycosylase activity; GO:0003674,molecular_function; GO:0005488,binding; GO:0043167,ion binding; GO:0043169,cation binding; GO:0003824,catalytic activity; GO:0016829,lyase activity; GO:0016835,carbon-oxygen lyase activity; GO:0016836,hydro-lyase activity; GO:0016787,hydrolase activity…	PF04227.15:Indigoidine synthase A like protein	--	--	--
LOC108994666	1	7.0742	7.5764	7.4705	14.1499	11.5442	11.185	12.9148	13.6099	13.6119	NC_049914.1	23914178	23920320	-	LOC108994666	--	K01183 chitinase [EC:3.2.1.14] | (RefSeq) protein THYLAKOID ASSEMBLY 8-like, chloroplastic (A)	ko00520: Amino sugar and nucleotide sugar metabolism; ko01100: Metabolic pathways	pentatricopeptide repeat-containing protein At1g62350 [Juglans regia]	PPR89_ARATH RecName: Full=Pentatricopeptide repeat-containing protein At1g62350;	A0A2I4F1J6_JUGRE SubName: Full=pentatricopeptide repeat-containing protein At1g62350 {ECO:0000313|RefSeq:XP_018825515.1};	--	--	PF13041.9:PPR repeat family	--	--	--
LOC108994672	1	5.3575	5.2475	8.4856	157.952	169.393	159.131	265.774	165.757	183.844	NC_049906.1	16793781	16794674	-	LOC108994672	--	K13993 HSP20 family protein | (RefSeq) 17.3 kDa class II heat shock protein-like (A)	ko04141: Protein processing in endoplasmic reticulum	17.3 kDa class II heat shock protein-like [Juglans regia]	HSP21_SOYBN RecName: Full=17.9 kDa class II heat shock protein;	A0A2I4F1K5_JUGRE SubName: Full=17.3 kDa class II heat shock protein-like {ECO:0000313|RefSeq:XP_018825525.1};	Molecular chaperone (small heat-shock protein Hsp26/Hsp42)	GO:0005737,cytoplasm; GO:0043621,protein self-association; GO:0051082,unfolded protein binding; GO:0051259,protein complex oligomerization; GO:0006457,protein folding; GO:0009408,response to heat; GO:0042542,response to hydrogen peroxide; GO:0009651,response to salt stress; GO:0003674,molecular_function; GO:0005488,binding; GO:0005515,protein binding; GO:0008150,biological_process; GO:0009987,cel…	PF00011.24:Hsp20/alpha crystallin family	--	--	--
LOC108994692	1	3.5185	3.6781	8.1941	77.4663	78.3982	70.2212	130.163	74.7597	78.1658	NC_049906.1	16747119	16748094	-	LOC108994692	--	K13993 HSP20 family protein | (RefSeq) 17.1 kDa class II heat shock protein-like (A)	ko04141: Protein processing in endoplasmic reticulum	17.1 kDa class II heat shock protein-like [Juglans regia]	HSP21_PEA RecName: Full=17.1 kDa class II heat shock protein;	A0A2I4F1M2_JUGRE SubName: Full=17.1 kDa class II heat shock protein-like {ECO:0000313|RefSeq:XP_018825548.2};	Molecular chaperone (small heat-shock protein Hsp26/Hsp42)	GO:0005737,cytoplasm; GO:0005575,cellular_component; GO:0005622,intracellular anatomical structure; GO:0110165,cellular anatomical entity	PF00011.24:Hsp20/alpha crystallin family	--	--	--
LOC108994774	1	0.5534	0.2607	0.5354	4.9975	6.7219	7.6589	10.8062	8.3857	7.6058	NC_049909.1	23952676	23955909	-	LOC108994774	--	K15285 solute carrier family 35, member E3 | (RefSeq) UDP-xylose transporter 3 (A)	--	nucleotide-sugar uncharacterized transporter 2 isoform X1 [Juglans regia]	NSTU2_ARATH RecName: Full=Nucleotide-sugar uncharacterized transporter 2 {ECO:0000305};	A0A2I4F1Y1_JUGRE SubName: Full=nucleotide-sugar uncharacterized transporter 2 isoform X1 {ECO:0000313|RefSeq:XP_018825652.1};	Glucose-6-phosphate/phosphate and phosphoenolpyruvate/phosphate antiporter	GO:0005794,Golgi apparatus; GO:0016021,integral component of membrane; GO:0015297,antiporter activity; GO:0005338,nucleotide-sugar transmembrane transporter activity; GO:0005464,UDP-xylose transmembrane transporter activity; GO:0008643,carbohydrate transport; GO:0003674,molecular_function; GO:0005215,transporter activity; GO:0015291,secondary active transmembrane transporter activity; GO:0022804,…	PF03151.19:Triose-phosphate Transporter family	--	--	--
LOC108994911	1	12.079	13.928	13.2498	18.3705	28.0563	24.0082	25.8368	34.0343	33.089	NC_049903.1	32669517	32694111	+	LOC108994911	--	K06100 symplekin | (RefSeq) uncharacterized protein LOC108994911 (A)	ko03015: mRNA surveillance pathway	uncharacterized protein LOC108994911 [Juglans regia]	--	A0A2I4F2J0_JUGRE SubName: Full=uncharacterized protein LOC108994911 {ECO:0000313|RefSeq:XP_018825865.2};	mRNA cleavage and polyadenylation factor II complex, subunit PTA1	GO:0035194,post-transcriptional gene silencing by RNA; GO:0006396,RNA processing; GO:0008150,biological_process; GO:0008152,metabolic process; GO:0009892,negative regulation of metabolic process; GO:0010467,gene expression; GO:0010468,regulation of gene expression; GO:0010605,negative regulation of macromolecule metabolic process; GO:0010608,post-transcriptional regulation of gene expression; GO:…	PF12295.11:Symplekin tight junction protein C terminal	--	--	--
LOC108994950	1	1.9902	2.3282	2.4948	3.517	3.6305	4.1659	4.7678	5.5985	4.8705	NC_049906.1	32493189	32499784	+	LOC108994950	--	--	--	putative nuclease HARBI1 isoform X1 [Juglans regia]	ALPL_ARATH RecName: Full=Protein ALP1-like {ECO:0000305}; EC=3.1.-.-;	A0A6P9ERI2_JUGRE SubName: Full=putative nuclease HARBI1 isoform X1 {ECO:0000313|RefSeq:XP_035546458.1};	Predicted transposase	GO:0000118,histone deacetylase complex; GO:0046872,metal ion binding; GO:0004518,nuclease activity; GO:0003674,molecular_function; GO:0005488,binding; GO:0043167,ion binding; GO:0043169,cation binding; GO:0003824,catalytic activity; GO:0016787,hydrolase activity; GO:0016788,hydrolase activity, acting on ester bonds; GO:0005575,cellular_component; GO:0005622,intracellular anatomical structure; GO:…	PF13359.9:DDE superfamily endonuclease	--	--	--
LOC108994963	1	0	0.0504	0.0564	0.3921	0.1592	0.4116	0.2894	0.4457	0.4282	NC_049907.1	35205925	35211132	+	LOC108994963	--	K14724 solute carrier family 9 (sodium/hydrogen exchanger), member 8 | (RefSeq) sodium/hydrogen exchanger 1-like isoform X1 (A)	--	sodium/hydrogen exchanger 2-like isoform X1 [Juglans regia]	NHX1_ORYSJ RecName: Full=Sodium/hydrogen exchanger 1 {ECO:0000303|PubMed:10395929}; AltName: Full=Na(+)/H(+) exchanger 1 {ECO:0000303|PubMed:10395929}; Short=OsNHX1 {ECO:0000303|PubMed:10395929};	A0A2I4F2S8_JUGRE RecName: Full=Sodium/hydrogen exchanger {ECO:0000256|RuleBase:RU003722};	Sodium/hydrogen exchanger protein	GO:0016021,integral component of membrane; GO:0005886,plasma membrane; GO:0005774,vacuolar membrane; GO:0015386,potassium:proton antiporter activity; GO:0015385,sodium:proton antiporter activity; GO:0071805,potassium ion transmembrane transport; GO:0051453,regulation of intracellular pH; GO:0098719,sodium ion import across plasma membrane; GO:0003674,molecular_function; GO:0005215,transporter act…	PF00999.24:Sodium/hydrogen exchanger family	--	--	--
LOC108995035	1	0.2221	0.2206	0.2696	0.7495	0.7609	1.0537	1.4818	1.0427	1.0696	NC_049907.1	35531206	35533868	-	LOC108995035	--	--	--	uncharacterized protein LOC108995035 [Juglans regia]	--	A0A2I4F312_JUGRE SubName: Full=uncharacterized protein LOC108995035 {ECO:0000313|RefSeq:XP_018826040.1};	--	GO:0005783,endoplasmic reticulum; GO:0006506,GPI anchor biosynthetic process; GO:0006497,protein lipidation; GO:0006505,GPI anchor metabolic process; GO:0006629,lipid metabolic process; GO:0006643,membrane lipid metabolic process; GO:0006644,phospholipid metabolic process; GO:0006650,glycerophospholipid metabolic process; GO:0006661,phosphatidylinositol biosynthetic process; GO:0006664,glycolipid…	PF03372.26:Endonuclease/Exonuclease/phosphatase family	--	--	--
LOC108995047	1	0.3055	0.4756	0.3836	1.033	1.1164	1.2992	1.4172	1.6728	1.4997	NC_049907.1	35859224	35869711	+	LOC108995047	--	--	--	mediator of RNA polymerase II transcription subunit 33A-like isoform X1 [Juglans regia]	MD33A_ARATH RecName: Full=Mediator of RNA polymerase II transcription subunit 33A; AltName: Full=REF4-related 1 protein; AltName: Full=REF4-resembling 1 protein;	A0A2I4F330_JUGRE SubName: Full=mediator of RNA polymerase II transcription subunit 33A-like isoform X1 {ECO:0000313|RefSeq:XP_018826056.1};	--	GO:0016592,mediator complex; GO:0009698,phenylpropanoid metabolic process; GO:2000762,regulation of phenylpropanoid metabolic process; GO:0006725,cellular aromatic compound metabolic process; GO:0008150,biological_process; GO:0008152,metabolic process; GO:0009987,cellular process; GO:0019748,secondary metabolic process; GO:0044237,cellular metabolic process; GO:0071704,organic substance metabolic…	--	--	--	--
LOC108995112	1	236.577	262.279	262.465	255.376	560.941	724.71	860.145	344.121	476.022	NC_049904.1	1648722	1649524	+	LOC108995112	--	--	--	protein SLE1 [Juglans regia]	EMB1_DAUCA RecName: Full=Protein EMB-1 {ECO:0000303|PubMed:2339072}; AltName: Full=Carrot ABA-induced in somatic embryos 4 {ECO:0000303|Ref.3};	A0A2I4F3E4_JUGRE SubName: Full=protein SLE1 {ECO:0000313|RefSeq:XP_018826159.1};	--	GO:0005634,nucleus; GO:0048700,acquisition of desiccation tolerance in seed; GO:0000003,reproduction; GO:0003006,developmental process involved in reproduction; GO:0007275,multicellular organism development; GO:0008150,biological_process; GO:0009791,post-embryonic development; GO:0010154,fruit development; GO:0010162,seed dormancy process; GO:0010431,seed maturation; GO:0021700,developmental matu…	PF00477.20:Small hydrophilic plant seed protein	--	--	--
LOC108995183	1	32.4933	35.7275	34.5571	63.8111	89.4381	73.0825	110.427	90.2187	90.0116	NC_049904.1	1827113	1830625	-	LOC108995183	--	K09510 DnaJ homolog subfamily B member 4 | (RefSeq) dnaJ homolog subfamily B member 13-like (A)	--	dnaJ homolog subfamily B member 13-like [Juglans regia]	DNJH_CUCSA RecName: Full=DnaJ protein homolog; AltName: Full=DNAJ-1; Flags: Precursor;	A0A2I4F3L4_JUGRE SubName: Full=dnaJ homolog subfamily B member 13-like {ECO:0000313|RefSeq:XP_018826236.1};	Molecular chaperone (DnaJ superfamily)	GO:0005886,plasma membrane; GO:0005524,ATP binding; GO:0030544,Hsp70 protein binding; GO:0046872,metal ion binding; GO:0051082,unfolded protein binding; GO:0006457,protein folding; GO:0009408,response to heat; GO:0000166,nucleotide binding; GO:0003674,molecular_function; GO:0005488,binding; GO:0017076,purine nucleotide binding; GO:0030554,adenyl nucleotide binding; GO:0032553,ribonucleotide bindi…	PF01556.21:DnaJ C terminal domain	--	--	--
LOC108995294	1	0.5491	0.2125	0.476	1.4888	4.0306	4.0516	4.3605	6.8156	5.6658	NC_049907.1	3999169	3999744	+	LOC108995294	--	--	--	uncharacterized protein LOC108995294 [Juglans regia]	--	A0A2I4F3Z9_JUGRE SubName: Full=uncharacterized protein LOC108995294 {ECO:0000313|RefSeq:XP_018826373.1};	FOG: Transposon-encoded proteins with TYA, reverse transcriptase, integrase domains in various combinations	--	PF03732.20:Retrotransposon gag protein	--	--	--
LOC108995311	1	69.1999	75.5546	85.4445	89.4237	188.086	177.54	206.889	142.441	171.667	NC_049907.1	3997186	3998089	+	LOC108995311	--	--	--	uncharacterized protein LOC108995311 [Juglans regia]	--	A0A2I4F433_JUGRE SubName: Full=uncharacterized protein LOC108995311 {ECO:0000313|RefSeq:XP_018826394.1};	--	--	--	--	--	--
LOC108995334	1	0.038	0.1202	0.1731	0.6617	1.1807	0.7417	0.9937	1.0825	1.3337	NC_049907.1	3829874	3834542	+	LOC108995334	--	K13418 somatic embryogenesis receptor kinase 1 [EC:2.7.10.1 2.7.11.1] | (RefSeq) somatic embryogenesis receptor kinase 1 (A)	--	proline-rich receptor-like protein kinase PERK4 [Juglans regia]	PERK4_ARATH RecName: Full=Proline-rich receptor-like protein kinase PERK4; EC=2.7.11.1; AltName: Full=Proline-rich extensin-like receptor kinase 4; Short=AtPERK4;	A0A2I4F451_JUGRE SubName: Full=proline-rich receptor-like protein kinase PERK4 {ECO:0000313|RefSeq:XP_018826428.1};	Serine/threonine protein kinase	GO:0016021,integral component of membrane; GO:0005886,plasma membrane; GO:0005524,ATP binding; GO:0004672,protein kinase activity; GO:0106310,protein serine kinase activity; GO:0004674,protein serine/threonine kinase activity; GO:0009738,abscisic acid-activated signaling pathway; GO:0019722,calcium-mediated signaling; GO:0006468,protein phosphorylation; GO:0048364,root development; GO:0009845,see…	PF07714.20:Protein tyrosine and serine/threonine kinase	--	--	--
LOC108995381	1	0.4769	0.4305	0.6029	1.5713	2.0419	0.6912	2.7834	2.2622	1.8095	NC_049907.1	3140670	3141427	-	LOC108995381	--	--	--	uncharacterized protein LOC108995381 [Juglans regia]	--	A0A2I4F4D3_JUGRE SubName: Full=uncharacterized protein LOC108995381 {ECO:0000313|RefSeq:XP_018826499.1};	--	GO:0009534,chloroplast thylakoid; GO:0005575,cellular_component; GO:0005622,intracellular anatomical structure; GO:0005737,cytoplasm; GO:0009507,chloroplast; GO:0009536,plastid; GO:0009579,thylakoid; GO:0031976,plastid thylakoid; GO:0031984,organelle subcompartment; GO:0043226,organelle; GO:0043227,membrane-bounded organelle; GO:0043229,intracellular organelle; GO:0043231,intracellular membrane-b…	PF00430.21:ATP synthase B/B' CF(0)	--	--	--
LOC108995400	1	0.3862	0.5538	0.5514	1.1018	0.9241	0.7902	0.5556	1.5427	1.2841	NC_049905.1	17282316	17284304	-	LOC108995400	--	K23541 Ca2+/H+ antiporter, TMEM165/GDT1 family | (RefSeq) pentatricopeptide repeat-containing protein At4g21065-like isoform X1 (A)	--	pentatricopeptide repeat-containing protein At5g66520-like [Juglans regia]	PP449_ARATH RecName: Full=Pentatricopeptide repeat-containing protein At5g66520;	A0A6P9EPV2_JUGRE SubName: Full=pentatricopeptide repeat-containing protein At5g66520-like {ECO:0000313|RefSeq:XP_035545923.1};	FOG: PPR repeat	GO:0009507,chloroplast; GO:0003729,mRNA binding; GO:0008270,zinc ion binding; GO:1900865,chloroplast RNA modification; GO:0016554,cytidine to uridine editing; GO:0003674,molecular_function; GO:0003676,nucleic acid binding; GO:0003723,RNA binding; GO:0005488,binding; GO:0097159,organic cyclic compound binding; GO:1901363,heterocyclic compound binding; GO:0043167,ion binding; GO:0043169,cation bind…	PF01535.23:PPR repeat	--	--	--
LOC108995526	1	0.0504	0	0.102	0.4785	0.4318	0.7973	0.897	0.8058	0.6598	NC_049906.1	12349559	12353369	-	LOC108995526	--	K01246 DNA-3-methyladenine glycosylase I [EC:3.2.2.20] | (RefSeq) DNA-3-methyladenine glycosylase (A)	ko03410: Base excision repair	DNA-3-methyladenine glycosylase [Juglans regia]	--	A0A2I4F4T4_JUGRE SubName: Full=DNA-3-methyladenine glycosylase {ECO:0000313|RefSeq:XP_018826649.2};	--	GO:0008725,DNA-3-methyladenine glycosylase activity; GO:0006284,base-excision repair; GO:0003674,molecular_function; GO:0003824,catalytic activity; GO:0003905,alkylbase DNA N-glycosylase activity; GO:0016787,hydrolase activity; GO:0016798,hydrolase activity, acting on glycosyl bonds; GO:0016799,hydrolase activity, hydrolyzing N-glycosyl compounds; GO:0019104,DNA N-glycosylase activity; GO:0043733…	PF03352.16:Methyladenine glycosylase	--	--	--
LOC108995577	1	96.3093	111.026	122.651	153.975	167.581	179.953	218.108	182.047	196.136	NC_049902.1	15638761	15642016	+	LOC108995577	--	K21889 Bax inhibitor 1 | (RefSeq) bax inhibitor 1-like (A)	--	hypothetical protein F2P56_004085 [Juglans regia]	BI1_ARATH RecName: Full=Bax inhibitor 1; Short=AtBI-1; Short=BI-1;	A0A834D5B5_JUGRE SubName: Full=Uncharacterized protein {ECO:0000313|EMBL:KAF5477445.1};	Bax-mediated apoptosis inhibitor TEGT/BI-1	GO:0005737,cytoplasm; GO:0005783,endoplasmic reticulum; GO:0005789,endoplasmic reticulum membrane; GO:0016021,integral component of membrane; GO:0016020,membrane; GO:0005635,nuclear envelope; GO:0006983,ER overload response; GO:0043066,negative regulation of apoptotic process; GO:0043069,negative regulation of programmed cell death; GO:0009414,response to water deprivation; GO:0042761,very long-c…	PF01027.23:Inhibitor of apoptosis-promoting Bax1	--	--	--
LOC108995609	1	45.749	34.4295	51.9024	177.485	201.315	239.252	294.658	182.678	246.003	NC_049901.1	40953004	40953915	+	LOC108995609	--	--	--	umecyanin-like [Juglans regia]	BCB1_ARATH RecName: Full=Blue copper protein; AltName: Full=Blue copper-binding protein; Short=AtBCB; AltName: Full=Phytocyanin 1; AltName: Full=Stellacyanin; Flags: Precursor;	A0A2I4F530_JUGRE SubName: Full=umecyanin-like {ECO:0000313|RefSeq:XP_035539137.1};	--	GO:0031225,anchored component of membrane; GO:0046658,anchored component of plasma membrane; GO:0000325,plant-type vacuole; GO:0005886,plasma membrane; GO:0009536,plastid; GO:0009055,electron transfer activity; GO:0046872,metal ion binding; GO:0015690,aluminum cation transport; GO:0070417,cellular response to cold; GO:0071456,cellular response to hypoxia; GO:1901141,regulation of lignin biosynthe…	PF02298.20:Plastocyanin-like domain	--	--	--
LOC108995644	1	8.4806	11.5453	10.0748	20.0359	23.0308	20.7158	28.2591	26.707	23.0144	NC_049901.1	41014873	41018181	-	LOC108995644	--	K11662 actin-related protein 6 | (RefSeq) actin-related protein 6 (A)	ko03082: ATP-dependent chromatin remodeling	actin-related protein 6 [Juglans regia]	ARP6_ARATH RecName: Full=Actin-related protein 6; AltName: Full=Protein EARLY IN SHORT DAYS 1; AltName: Full=Protein SUPPRESSOR OF FRIGIDA 3;	A0A2I4F549_JUGRE SubName: Full=actin-related protein 6 {ECO:0000313|RefSeq:XP_018826778.2};	Actin and related proteins	GO:0005737,cytoplasm; GO:0005634,nucleus; GO:0000812,Swr1 complex; GO:0031491,nucleosome binding; GO:0005200,structural constituent of cytoskeleton; GO:0030029,actin filament-based process; GO:0051301,cell division; GO:0006338,chromatin remodeling; GO:0006952,defense response; GO:0016573,histone acetylation; GO:0043486,histone exchange; GO:0016571,histone methylation; GO:0009910,negative regulati…	PF00022.22:Actin	--	--	--
LOC108995660	1	0.3883	0.2848	0.7363	1.2281	0.7013	1.2789	1.4029	1.2602	1.4479	NC_049901.1	41480046	41483942	+	LOC108995660	--	K15289 solute carrier family 35, member F5 | (RefSeq) thiamine-repressible mitochondrial transport protein THI74-like isoform X1 (A)	--	uncharacterized vacuolar membrane protein YML018C-like isoform X2 [Juglans regia]	--	A0A2I4F575_JUGRE SubName: Full=uncharacterized vacuolar membrane protein YML018C-like isoform X2 {ECO:0000313|RefSeq:XP_018826803.1};	Predicted membrane protein	GO:0016021,integral component of membrane; GO:0022857,transmembrane transporter activity; GO:0003674,molecular_function; GO:0005215,transporter activity; GO:0005575,cellular_component; GO:0016020,membrane; GO:0031224,intrinsic component of membrane; GO:0110165,cellular anatomical entity	PF08627.13:CRT-like, chloroquine-resistance transporter-like	--	--	--
LOC108995686	1	0.4243	0.3447	0.3862	0.8499	1.5441	1.6099	1.7452	2.2032	1.5544	NC_049916.1	27348644	27354077	+	LOC108995686	--	K09264 MADS-box transcription factor, plant | (RefSeq) MADS-box transcription factor 23-like isoform X1 (A)	--	MADS-box transcription factor 23-like isoform X1 [Juglans regia]	AGL21_ARATH RecName: Full=Agamous-like MADS-box protein AGL21;	A0A2I4F5C8_JUGRE SubName: Full=MADS-box transcription factor 23-like isoform X1 {ECO:0000313|RefSeq:XP_018826847.1};	MADS box transcription factor	GO:0005634,nucleus; GO:0003700,DNA-binding transcription factor activity; GO:0000981,DNA-binding transcription factor activity, RNA polymerase II-specific; GO:0046983,protein dimerization activity; GO:0000978,RNA polymerase II cis-regulatory region sequence-specific DNA binding; GO:0045944,positive regulation of transcription by RNA polymerase II; GO:0006357,regulation of transcription by RNA pol…	PF00319.21:SRF-type transcription factor (DNA-binding and dimerisation domain)	MADS-MIKC	TF	MADS->MADS-MIKC
LOC108995728	1	1.7581	1.3923	2.0276	3.2195	2.8063	3.186	3.1888	3.881	3.5513	NC_049902.1	910606	912070	+	LOC108995728	--	K18801 glucuronoxylan 4-O-methyltransferase [EC:2.1.1.112] | (RefSeq) glucuronoxylan 4-O-methyltransferase 1-like (A)	--	glucuronoxylan 4-O-methyltransferase 1 [Juglans regia]	GXM1_ARATH RecName: Full=Glucuronoxylan 4-O-methyltransferase 1; EC=2.1.1.112;	A0A2I4F5K0_JUGRE SubName: Full=glucuronoxylan 4-O-methyltransferase 1 {ECO:0000313|RefSeq:XP_018826925.1};	--	GO:0005794,Golgi apparatus; GO:0000139,Golgi membrane; GO:0016021,integral component of membrane; GO:0030775,glucuronoxylan 4-O-methyltransferase activity; GO:0032259,methylation; GO:0009834,plant-type secondary cell wall biogenesis; GO:0045492,xylan biosynthetic process; GO:0045491,xylan metabolic process; GO:0003674,molecular_function; GO:0003824,catalytic activity; GO:0008168,methyltransferase…	PF04669.16:Polysaccharide biosynthesis	--	--	--
LOC108995783	1	32.6841	39.1175	33.2761	31.0253	58.5985	56.6617	71.3097	51.6914	61.9737	NC_049903.1	1056133	1061533	+	LOC108995783	--	--	--	uncharacterized protein LOC108995783 isoform X1 [Juglans regia]	--	A0A2I4F5M2_JUGRE SubName: Full=uncharacterized protein LOC108995783 isoform X1 {ECO:0000313|RefSeq:XP_018826947.2};	--	GO:0005634,nucleus; GO:0003700,DNA-binding transcription factor activity; GO:0043565,sequence-specific DNA binding; GO:0003674,molecular_function; GO:0140110,transcription regulator activity; GO:0003676,nucleic acid binding; GO:0003677,DNA binding; GO:0005488,binding; GO:0097159,organic cyclic compound binding; GO:1901363,heterocyclic compound binding; GO:0005575,cellular_component; GO:0005622,in…	PF00170.24:bZIP transcription factor	bZIP	TF	bZIP
LOC108995803	1	0	0.0219	0.049	0.5872	0.2851	0.536	0.323	0.5804	0.8111	NC_049902.1	903656	905617	-	LOC108995803	--	K15631 molybdenum cofactor sulfurtransferase [EC:2.8.1.9] | (RefSeq) molybdenum cofactor sulfurase isoform X1 (A)	ko00790: Folate biosynthesis; ko01100: Metabolic pathways	uncharacterized protein LOC108995803 isoform X1 [Juglans regia]	MOCOS_ORYSJ RecName: Full=Molybdenum cofactor sulfurase {ECO:0000255|HAMAP-Rule:MF_03050}; Short=MCS {ECO:0000255|HAMAP-Rule:MF_03050}; Short=MOS {ECO:0000255|HAMAP-Rule:MF_03050}; Short=MoCo sulfurase {ECO:0000255|HAMAP-Rule:MF_03050}; EC=2.8.1.9 {ECO:0000255|HAMAP-Rule:MF_03050}; AltName: Full=Molybdenum cofactor sulfurase-like protein 3 {ECO:0000255|HAMAP-Rule:MF_03050}; AltName: Full=Molybden…	A0A2I4F5T0_JUGRE SubName: Full=uncharacterized protein LOC108995803 isoform X1 {ECO:0000313|RefSeq:XP_018827005.1};	Molybdenum cofactor sulfurase	GO:0016829,lyase activity; GO:0008265,Mo-molybdopterin cofactor sulfurase activity; GO:0102867,molybdenum cofactor sulfurtransferase activity; GO:0030151,molybdenum ion binding; GO:0030170,pyridoxal phosphate binding; GO:0006777,Mo-molybdopterin cofactor biosynthetic process; GO:0032787,monocarboxylic acid metabolic process; GO:0003674,molecular_function; GO:0003824,catalytic activity; GO:0016740…	--	--	--	--
LOC108995888	1	15.6143	16.393	16.3946	25.0343	22.5552	23.1096	26.396	30.5274	27.8524	NC_049912.1	18282808	18301522	+	LOC108995888	--	K16283 E3 ubiquitin-protein ligase SDIR1 [EC:2.3.2.27] | (RefSeq) E3 ubiquitin-protein ligase SDIR1 isoform X1 (A)	--	uncharacterized protein LOC108995888 [Juglans regia]	SDIR1_ARATH RecName: Full=E3 ubiquitin-protein ligase SDIR1 {ECO:0000305}; EC=2.3.2.27 {ECO:0000269|PubMed:17573536}; AltName: Full=Protein SALT- AND DROUGHT-INDUCED RING FINGER 1 {ECO:0000303|PubMed:17573536}; AltName: Full=RING-type E3 ubiquitin transferase SDIR1 {ECO:0000305};	A0A2I4F620_JUGRE SubName: Full=uncharacterized protein LOC108995888 {ECO:0000313|RefSeq:XP_018827092.2};	FOG: Predicted E3 ubiquitin ligase	GO:0005789,endoplasmic reticulum membrane; GO:0016021,integral component of membrane; GO:0043231,intracellular membrane-bounded organelle; GO:0046872,metal ion binding; GO:0061630,ubiquitin protein ligase activity; GO:0004842,ubiquitin-protein transferase activity; GO:0009789,positive regulation of abscisic acid-activated signaling pathway; GO:0016567,protein ubiquitination; GO:0009737,response t…	PF13639.9:Ring finger domain	--	--	--
LOC108995897	1	0.7969	0.5996	0.6179	1.1763	1.2511	1.876	1.7424	2.2283	1.9186	NC_049901.1	43550215	43552665	+	LOC108995897	--	--	--	uncharacterized protein LOC108995897 isoform X1 [Juglans regia]	JASON_ARATH RecName: Full=Protein JASON {ECO:0000305};	A0A2I4F638_JUGRE SubName: Full=uncharacterized protein LOC108995897 isoform X1 {ECO:0000313|RefSeq:XP_018827108.1};	--	GO:0007142,male meiosis II; GO:0009556,microsporogenesis; GO:0006355,regulation of DNA-templated transcription; GO:0000003,reproduction; GO:0000280,nuclear division; GO:0006996,organelle organization; GO:0007049,cell cycle; GO:0007135,meiosis II; GO:0007140,male meiotic nuclear division; GO:0007276,gamete generation; GO:0008150,biological_process; GO:0009987,cellular process; GO:0016043,cellular …	--	--	--	--
LOC108995898	1	0.1549	0.2377	0.3133	0.7513	1.4757	0.4898	1.1366	1.1911	1.4917	NC_049901.1	43316693	43319792	-	LOC108995898	--	K14494 DELLA protein | (RefSeq) DELLA protein GAI-like (A)	ko04075: Plant hormone signal transduction	protein SCARECROW-like [Juglans regia]	SCR_PEA RecName: Full=Protein SCARECROW; AltName: Full=PsSCR;	A0A2I4F637_JUGRE SubName: Full=protein SCARECROW-like {ECO:0000313|RefSeq:XP_018827109.1};	--	GO:0005634,nucleus; GO:0009610,response to symbiotic fungus; GO:0008150,biological_process; GO:0009605,response to external stimulus; GO:0009607,response to biotic stimulus; GO:0009608,response to symbiont; GO:0009620,response to fungus; GO:0043207,response to external biotic stimulus; GO:0044419,biological process involved in interspecies interaction between organisms; GO:0050896,response to sti…	PF03514.17:GRAS domain family	GRAS	TF	GRAS
LOC108995900	1	13.6453	20.1536	20.7011	28.5849	35.7467	29.3335	43.1138	36.6969	34.8932	NC_049901.1	43639111	43639865	-	LOC108995900	--	K17769 mitochondrial import receptor subunit TOM22 | (RefSeq) mitochondrial import receptor subunit TOM9-2-like (A)	--	mitochondrial import receptor subunit TOM9-2-like [Juglans regia]	TOM92_ARATH RecName: Full=Mitochondrial import receptor subunit TOM9-2; AltName: Full=Mitochondrial import receptor subunit TOM22 homolog 2; AltName: Full=Translocase of outer membrane 22 kDa subunit homolog 2; AltName: Full=Translocase of outer membrane 9 kDa subunit TOM9-2;	A0A2I4F641_JUGRE SubName: Full=mitochondrial import receptor subunit TOM9-2-like {ECO:0000313|RefSeq:XP_018827113.1};	Translocase of outer mitochondrial membrane complex, subunit TOM22	GO:0016021,integral component of membrane; GO:0005742,mitochondrial outer membrane translocase complex; GO:0005739,mitochondrion; GO:0000325,plant-type vacuole; GO:0009536,plastid; GO:0015450,protein-transporting ATPase activity; GO:0006626,protein targeting to mitochondrion; GO:0003674,molecular_function; GO:0005215,transporter activity; GO:0008320,protein transmembrane transporter activity; GO:…	PF04281.16:Mitochondrial import receptor subunit Tom22	--	--	--
LOC108995946	1	1.0269	1.18	1.4635	1.9194	3.3977	2.4601	4.3072	1.818	3.0782	NC_049901.1	42786803	42788230	+	LOC108995946	--	K13944 LOB domain-containing protein 16 | (RefSeq) LOB domain-containing protein 16-like (A)	--	LOB domain-containing protein 16-like [Juglans regia]	LBD16_ARATH RecName: Full=LOB domain-containing protein 16; AltName: Full=ASYMMETRIC LEAVES 2-like protein 18; Short=AS2-like protein 18;	A0A2I4F6A0_JUGRE SubName: Full=LOB domain-containing protein 16-like {ECO:0000313|RefSeq:XP_018827168.1};	--	GO:0005634,nucleus; GO:1990841,promoter-specific chromatin binding; GO:0000976,transcription cis-regulatory region binding; GO:1990110,callus formation; GO:0009755,hormone-mediated signaling pathway; GO:0010311,lateral root formation; GO:0045893,positive regulation of DNA-templated transcription; GO:0003674,molecular_function; GO:0003682,chromatin binding; GO:0005488,binding; GO:0001067,transcrip…	PF03195.17:Lateral organ boundaries (LOB) domain	LOB	TF	LOB
LOC108995960	1	13.1491	15.7562	12.1503	28.2635	30.0374	25.8297	32.6913	32.9477	27.9965	NC_049901.1	43117695	43120731	+	LOC108995960	--	--	--	rho-N domain-containing protein 1, chloroplastic [Juglans regia]	RHON1_ARATH RecName: Full=Rho-N domain-containing protein 1, chloroplastic; Flags: Precursor;	A0A2I4F6B2_JUGRE SubName: Full=rho-N domain-containing protein 1, chloroplastic {ECO:0000313|RefSeq:XP_018827186.1};	--	GO:0009507,chloroplast; GO:0005576,extracellular region; GO:0003729,mRNA binding; GO:0043621,protein self-association; GO:0019843,rRNA binding; GO:0010239,chloroplast mRNA processing; GO:1901259,chloroplast rRNA processing; GO:0006353,DNA-templated transcription termination; GO:0003674,molecular_function; GO:0003676,nucleic acid binding; GO:0003723,RNA binding; GO:0005488,binding; GO:0097159,orga…	PF07498.15:Rho termination factor, N-terminal domain	--	--	--
LOC108996004	1	146.839	176.787	158.491	243.703	324.758	289.018	363.19	329.132	361.612	NC_049901.1	43091443	43094920	-	LOC108996004	--	--	--	TOM1-like protein 2 [Juglans regia]	TOL2_ARATH RecName: Full=TOM1-like protein 2 {ECO:0000305};	A0A2I4F6J1_JUGRE SubName: Full=TOM1-like protein 2 {ECO:0000313|RefSeq:XP_018827261.1, ECO:0000313|RefSeq:XP_035547627.1};	Cytosolic sorting protein GGA2/TOM1	GO:0005737,cytoplasm; GO:0016020,membrane; GO:0035091,phosphatidylinositol binding; GO:0043130,ubiquitin binding; GO:0043328,protein transport to vacuole involved in ubiquitin-dependent protein catabolic process via the multivesicular body sorting pathway; GO:0003674,molecular_function; GO:0005488,binding; GO:0005543,phospholipid binding; GO:0008289,lipid binding; GO:0005515,protein binding; GO:0…	PF00790.22:VHS domain	--	--	--
LOC108996006	1	19.2617	23.4039	16.4629	26.9195	59.4666	47.4051	61.8277	47.3215	61.2429	NC_049901.1	42839270	42840967	+	LOC108996006	--	K24028 salicylic acid 3-hydroxylase [EC:1.14.11.-] | (RefSeq) protein DMR6-LIKE OXYGENASE 2-like (A)	--	1-aminocyclopropane-1-carboxylate oxidase homolog 1-like [Juglans regia]	ACCH1_ARATH RecName: Full=1-aminocyclopropane-1-carboxylate oxidase homolog 1;	A0A2I4F6J8_JUGRE SubName: Full=1-aminocyclopropane-1-carboxylate oxidase homolog 1-like {ECO:0000313|RefSeq:XP_018827263.1};	Iron/ascorbate family oxidoreductases	GO:0046872,metal ion binding; GO:0016491,oxidoreductase activity; GO:0003674,molecular_function; GO:0005488,binding; GO:0043167,ion binding; GO:0043169,cation binding; GO:0003824,catalytic activity	PF03171.23:2OG-Fe(II) oxygenase superfamily	--	--	--
LOC108996059	1	7.9211	7.6648	9.0072	14.304	21.1269	16.2833	23.9123	18.137	23.0415	NC_049901.1	42307039	42313119	+	LOC108996059	--	K16277 E3 ubiquitin-protein ligase DRIP [EC:2.3.2.27] | (RefSeq) E3 ubiquitin protein ligase DRIP2-like (A)	--	E3 ubiquitin protein ligase DRIP2-like [Juglans regia]	DRIP2_ARATH RecName: Full=E3 ubiquitin protein ligase DRIP2; EC=2.3.2.27 {ECO:0000269|PubMed:18552202}; AltName: Full=DREB2A-interacting protein 2; AltName: Full=RING-type E3 ubiquitin transferase DRIP2 {ECO:0000305};	A0A2I4F6S7_JUGRE SubName: Full=E3 ubiquitin protein ligase DRIP2-like {ECO:0000313|RefSeq:XP_018827353.1};	Locus-specific chromosome binding proteins	GO:0046872,metal ion binding; GO:0004842,ubiquitin-protein transferase activity; GO:0051865,protein autoubiquitination; GO:0016567,protein ubiquitination; GO:0009414,response to water deprivation; GO:0003674,molecular_function; GO:0005488,binding; GO:0043167,ion binding; GO:0043169,cation binding; GO:0003824,catalytic activity; GO:0016740,transferase activity; GO:0019787,ubiquitin-like protein tr…	PF13923.9:Zinc finger, C3HC4 type (RING finger)	--	--	--
LOC108996086	1	1.0818	0.636	0.7379	1.512	2.316	1.8563	2.0138	2.814	2.5545	NC_049901.1	10821841	10830745	-	LOC108996086	--	--	--	F-box protein At3g07870-like [Juglans regia]	FB135_ARATH RecName: Full=F-box protein At3g07870;	A0A2I4F6Y2_JUGRE SubName: Full=F-box protein At3g07870-like {ECO:0000313|RefSeq:XP_018827393.1, ECO:0000313|RefSeq:XP_035551301.1};	--	GO:0009506,plasmodesma; GO:0008284,positive regulation of cell population proliferation; GO:0008150,biological_process; GO:0008283,cell population proliferation; GO:0009987,cellular process; GO:0042127,regulation of cell population proliferation; GO:0048518,positive regulation of biological process; GO:0048522,positive regulation of cellular process; GO:0050789,regulation of biological process; G…	PF00646.36:F-box domain	--	--	--
LOC108996087	1	1.4569	1.0132	2.2501	3.1138	3.372	3.1752	3.3707	4.011	3.3798	NC_049901.1	11854203	11857896	-	LOC108996087	--	K15340 DNA cross-link repair 1A protein | (RefSeq) 5' exonuclease Apollo isoform X1 (A)	--	5' exonuclease Apollo isoform X1 [Juglans regia]	LIG6_ARATH RecName: Full=DNA ligase 6 {ECO:0000303|PubMed:20584150}; Short=AtLIG6 {ECO:0000303|PubMed:20584150}; Short=DNA ligase VI {ECO:0000303|PubMed:25641249}; EC=6.5.1.1 {ECO:0000250|UniProtKB:P56709, ECO:0000255|PROSITE-ProRule:PRU10135}; AltName: Full=Ligase 1 {ECO:0000303|PubMed:15155891};	A0A2I4F6W4_JUGRE SubName: Full=5' exonuclease Apollo isoform X1 {ECO:0000313|RefSeq:XP_018827394.1};	Predicted hydrolase involved in interstrand cross-link repair	GO:0005737,cytoplasm; GO:0005634,nucleus; GO:0005524,ATP binding; GO:0003677,DNA binding; GO:0003910,DNA ligase (ATP) activity; GO:0046872,metal ion binding; GO:0071897,DNA biosynthetic process; GO:0015074,DNA integration; GO:0006266,DNA ligation; GO:0006310,DNA recombination; GO:0006281,DNA repair; GO:0006303,double-strand break repair via nonhomologous end joining; GO:0006273,lagging strand elo…	PF07522.17:DNA repair metallo-beta-lactamase	--	--	--
LOC108996266	1	17.7429	17.3028	16.7941	22.1436	27.1597	27.6986	34.7059	31.8477	29.212	NC_049907.1	46151374	46154498	-	LOC108996266	--	--	--	uncharacterized protein LOC108996266 isoform X2 [Juglans regia]	--	A0A2I4F7H1_JUGRE SubName: Full=uncharacterized protein LOC108996266 isoform X2 {ECO:0000313|RefSeq:XP_018827592.1};	--	--	PF07800.15:Protein of unknown function (DUF1644)	--	--	--
LOC108996305	1	1.1797	0.5748	0.6439	0.8687	1.7439	1.1843	1.2907	2.431	1.3133	NC_049901.1	11542363	11544775	-	LOC108996305	--	K05681 ATP-binding cassette, subfamily G (WHITE), member 2 | (RefSeq) ABC transporter G family member 5-like (A)	ko02010: ABC transporters	ABC transporter G family member 5-like [Juglans regia]	AB5G_ARATH RecName: Full=ABC transporter G family member 5; Short=ABC transporter ABCG.5; Short=AtABCG5; AltName: Full=White-brown complex homolog protein 5; Short=AtWBC5;	A0A2I4F7P3_JUGRE SubName: Full=ABC transporter G family member 5-like {ECO:0000313|RefSeq:XP_018827668.1};	Transporter, ABC superfamily (Breast cancer resistance protein)	GO:0016021,integral component of membrane; GO:0016020,membrane; GO:0005524,ATP binding; GO:0042626,ATPase-coupled transmembrane transporter activity; GO:0055085,transmembrane transport; GO:0000166,nucleotide binding; GO:0003674,molecular_function; GO:0005488,binding; GO:0017076,purine nucleotide binding; GO:0030554,adenyl nucleotide binding; GO:0032553,ribonucleotide binding; GO:0032555,purine ri…	PF01061.27:ABC-2 type transporter	--	--	--
LOC108996355	1	0.1453	0.4372	0	5.3616	5.3914	6.7893	9.3144	5.2234	6.438	NC_049901.1	11714053	11715171	-	LOC108996355	--	K02701 photosystem I subunit PsaN | (RefSeq) photosystem I reaction center subunit N, chloroplastic-like (A)	ko00195: Photosynthesis; ko01100: Metabolic pathways	photosystem I reaction center subunit N, chloroplastic-like [Juglans regia]	PSAN_ARATH RecName: Full=Photosystem I reaction center subunit N, chloroplastic; Short=PSI-N; Flags: Precursor;	A0A2I4F7Y6_JUGRE SubName: Full=photosystem I reaction center subunit N, chloroplastic-like {ECO:0000313|RefSeq:XP_018827757.1};	--	GO:0030093,chloroplast photosystem I; GO:0019904,protein domain specific binding; GO:0015979,photosynthesis; GO:0003674,molecular_function; GO:0005488,binding; GO:0005515,protein binding; GO:0008150,biological_process; GO:0008152,metabolic process; GO:0009987,cellular process; GO:0044237,cellular metabolic process; GO:0005575,cellular_component; GO:0005622,intracellular anatomical structure; GO:0…	PF05479.14:Photosystem I reaction centre subunit N (PSAN or PSI-N)	--	--	--
LOC108996358	1	0.2338	0.3694	0.4138	2.5577	1.9397	1.2323	2.6319	2.6561	2.0191	NC_049913.1	1291130	1292675	+	LOC108996358	--	--	--	zinc finger protein 4-like [Juglans regia]	ZFP7_ARATH RecName: Full=Zinc finger protein 7 {ECO:0000305};	A0A2I4F7Z6_JUGRE SubName: Full=zinc finger protein 4-like {ECO:0000313|RefSeq:XP_018827763.1};	--	GO:0005634,nucleus; GO:0003700,DNA-binding transcription factor activity; GO:0046872,metal ion binding; GO:0046982,protein heterodimerization activity; GO:0000976,transcription cis-regulatory region binding; GO:0009738,abscisic acid-activated signaling pathway; GO:0019760,glucosinolate metabolic process; GO:0009788,negative regulation of abscisic acid-activated signaling pathway; GO:0006355,regul…	PF13912.9:C2H2-type zinc finger	--	--	--
LOC108996381	1	1.7586	1.7321	2.1627	3.6874	6.0325	5.2241	5.8653	5.5083	5.8154	NC_049901.1	10675379	10677639	-	LOC108996381	--	K14494 DELLA protein | (RefSeq) DELLA protein GAI-like (A)	ko04075: Plant hormone signal transduction	scarecrow-like protein 23 [Juglans regia]	SCL23_ARATH RecName: Full=Scarecrow-like protein 23; Short=AtSCL23; AltName: Full=GRAS family protein 28; Short=AtGRAS-28;	A0A2I4F819_JUGRE SubName: Full=scarecrow-like protein 23 {ECO:0000313|RefSeq:XP_018827796.1};	--	GO:0005634,nucleus; GO:0003700,DNA-binding transcription factor activity; GO:0043565,sequence-specific DNA binding; GO:0000976,transcription cis-regulatory region binding; GO:0090610,bundle sheath cell fate specification; GO:0001714,endodermal cell fate specification; GO:0048366,leaf development; GO:0006355,regulation of DNA-templated transcription; GO:0003674,molecular_function; GO:0140110,trans…	PF03514.17:GRAS domain family	GRAS	TF	GRAS
LOC108996391	1	0.2927	0.122	0.2732	0.8783	1.5905	1.3052	1.2264	1.5289	2.0974	NC_049904.1	26960835	26965704	-	LOC108996391	--	K04424 sterile alpha motif and leucine zipper containing kinase AZK [EC:2.7.11.25] | (RefSeq) probable serine/threonine-protein kinase SIS8 (A)	--	serine/threonine/tyrosine-protein kinase HT1-like [Juglans regia]	HT1_ARATH RecName: Full=Serine/threonine/tyrosine-protein kinase HT1 {ECO:0000305}; EC=2.7.10.1 {ECO:0000305|PubMed:30361234}; EC=2.7.11.1 {ECO:0000255|PROSITE-ProRule:PRU00159, ECO:0000269|PubMed:16518390, ECO:0000269|PubMed:27694184, ECO:0000269|PubMed:27923039}; AltName: Full=High leaf temperature protein 1 {ECO:0000303|PubMed:16518390};	A0A2I4F841_JUGRE SubName: Full=serine/threonine/tyrosine-protein kinase HT1-like {ECO:0000313|RefSeq:XP_018827825.1};	Tyrosine kinase specific for activated (GTP-bound) p21cdc42Hs	GO:0005737,cytoplasm; GO:0005886,plasma membrane; GO:0005524,ATP binding; GO:0004672,protein kinase activity; GO:0106310,protein serine kinase activity; GO:0004674,protein serine/threonine kinase activity; GO:0004714,transmembrane receptor protein tyrosine kinase activity; GO:0071244,cellular response to carbon dioxide; GO:0046777,protein autophosphorylation; GO:2000030,regulation of response to …	PF07714.20:Protein tyrosine and serine/threonine kinase	--	--	--
LOC108996392	1	32.1703	41.4968	40.6477	45.129	68.0376	62.9398	79.4251	61.6908	68.307	NC_049907.1	46111267	46118860	+	LOC108996392	--	K02265 cytochrome c oxidase subunit 5b | (RefSeq) cytochrome c oxidase subunit 5b-1, mitochondrial-like (A)	ko00190: Oxidative phosphorylation; ko01100: Metabolic pathways	cytochrome c oxidase subunit 5b-1, mitochondrial-like [Juglans regia]	CX5B1_ARATH RecName: Full=Cytochrome c oxidase subunit 5b-1, mitochondrial; Short=AtCOX5b-1; Flags: Precursor;	A0A2I4F845_JUGRE SubName: Full=cytochrome c oxidase subunit 5b-1, mitochondrial-like {ECO:0000313|RefSeq:XP_018827819.1};	Cytochrome c oxidase, subunit Vb/COX4	GO:0009535,chloroplast thylakoid membrane; GO:0005829,cytosol; GO:0005751,mitochondrial respiratory chain complex IV; GO:0005739,mitochondrion; GO:0050897,cobalt ion binding; GO:0046872,metal ion binding; GO:0008270,zinc ion binding; GO:0006123,mitochondrial electron transport, cytochrome c to oxygen; GO:0003674,molecular_function; GO:0005488,binding; GO:0043167,ion binding; GO:0043169,cation bin…	PF01215.22:Cytochrome c oxidase subunit Vb	--	--	--
LOC108996406	1	1.6238	1.9887	1.8566	2.5458	3.552	2.3814	3.0454	4.2586	2.6604	NC_049907.1	46000436	46003635	-	LOC108996406	--	K23541 Ca2+/H+ antiporter, TMEM165/GDT1 family | (RefSeq) pentatricopeptide repeat-containing protein At4g21065-like isoform X1 (A)	--	pentatricopeptide repeat-containing protein At1g15510, chloroplastic [Juglans regia]	PPR45_ARATH RecName: Full=Pentatricopeptide repeat-containing protein At1g15510, chloroplastic; AltName: Full=Protein EARLY CHLOROPLAST BIOGENESIS 2 {ECO:0000303|PubMed:19500301}; Short=AtECB2 {ECO:0000303|PubMed:19500301}; AltName: Full=Protein VANILLA CREAM 1 {ECO:0000303|PubMed:20143129}; Flags: Precursor;	A0A2I4F867_JUGRE SubName: Full=pentatricopeptide repeat-containing protein At1g15510, chloroplastic {ECO:0000313|RefSeq:XP_018827838.1};	FOG: PPR repeat	GO:0009507,chloroplast; GO:0043231,intracellular membrane-bounded organelle; GO:0003723,RNA binding; GO:0008270,zinc ion binding; GO:0009658,chloroplast organization; GO:0009416,response to light stimulus; GO:0009451,RNA modification; GO:0003674,molecular_function; GO:0003676,nucleic acid binding; GO:0005488,binding; GO:0097159,organic cyclic compound binding; GO:1901363,heterocyclic compound bin…	PF01535.23:PPR repeat	--	--	--
LOC108996460	1	19.4298	19.9334	18.8545	47.3647	53.2216	50.068	59.3614	55.8269	51.0696	NC_049907.1	10354031	10360058	-	LOC108996460	--	K13127 RING finger protein 113A | (RefSeq) zinc finger CCCH domain-containing protein 1-like (A)	--	hypothetical protein F2P56_014529 [Juglans regia]	C3H1_ARATH RecName: Full=Zinc finger CCCH domain-containing protein 1; Short=AtC3H1;	A0A834CMV2_JUGRE SubName: Full=Uncharacterized protein {ECO:0000313|EMBL:KAF5464455.1};	Predicted E3 ubiquitin ligase	GO:0005684,U2-type spliceosomal complex; GO:0003677,DNA binding; GO:0046872,metal ion binding; GO:0034247,snoRNA splicing; GO:0003674,molecular_function; GO:0003676,nucleic acid binding; GO:0005488,binding; GO:0097159,organic cyclic compound binding; GO:1901363,heterocyclic compound binding; GO:0043167,ion binding; GO:0043169,cation binding; GO:0006139,nucleobase-containing compound metabolic pro…	PF00642.27:Zinc finger C-x8-C-x5-C-x3-H type (and similar)	C3H	TF	C3H
LOC108996550	1	0.2469	0.1911	0.4638	3.4959	3.7002	4.3501	6.235	5.7418	4.9106	NC_049903.1	10502594	10504407	+	LOC108996550	--	--	--	hypothetical protein F2P56_006874, partial [Juglans regia]	--	A0A834D418_JUGRE SubName: Full=Uncharacterized protein {ECO:0000313|EMBL:KAF5475025.1};	--	--	--	--	--	--
LOC108996555	1	41.1564	41.9777	30.8906	59.1709	76.7482	68.5209	68.7429	92.1326	84.0584	NC_049907.1	49850422	49861397	-	LOC108996555	--	K12843 U4/U6 small nuclear ribonucleoprotein PRP3 | (RefSeq) protein RDM16-like isoform X1 (A)	ko03040: Spliceosome	hypothetical protein F2P56_017059, partial [Juglans regia]	RDM16_ARATH RecName: Full=Protein RDM16 {ECO:0000303|PubMed:24068953}; AltName: Full=Pre-mRNA-splicing factor RDM16 {ECO:0000305}; AltName: Full=Protein RNA-directed DNA methylation 16 {ECO:0000303|PubMed:24068953};	A0A834CVU0_JUGRE SubName: Full=Uncharacterized protein {ECO:0000313|EMBL:KAF5467210.1}; Flags: Fragment;	Putative u4/u6 small nuclear ribonucleoprotein	GO:0005654,nucleoplasm; GO:0046540,U4/U6 x U5 tri-snRNP complex; GO:0009793,embryo development ending in seed dormancy; GO:0006397,mRNA processing; GO:0000398,mRNA splicing, via spliceosome; GO:0044030,regulation of DNA methylation; GO:0000003,reproduction; GO:0003006,developmental process involved in reproduction; GO:0007275,multicellular organism development; GO:0008150,biological_process; GO:0…	PF08572.13:pre-mRNA processing factor 3 (PRP3)	--	--	--
LOC108996606	1	2.808	3.4654	2.6576	4.4002	6.1769	4.5618	8.2481	5.8399	5.2852	NC_049913.1	31967636	31973589	+	LOC108996606	--	--	--	hypothetical protein F2P56_030906, partial [Juglans regia]	MEX1_ORYSJ RecName: Full=Maltose excess protein 1-like, chloroplastic; Flags: Precursor;	A0A833T0S4_JUGRE SubName: Full=Uncharacterized protein {ECO:0000313|EMBL:KAF5450571.1};	--	GO:0009941,chloroplast envelope; GO:0009706,chloroplast inner membrane; GO:0016021,integral component of membrane; GO:0005363,maltose transmembrane transporter activity; GO:0000023,maltose metabolic process; GO:0003674,molecular_function; GO:0005215,transporter activity; GO:0015144,carbohydrate transmembrane transporter activity; GO:0015154,disaccharide transmembrane transporter activity; GO:0015…	--	--	--	--
LOC108996717	1	50.5845	52.8234	45.2846	133.836	190.358	172.171	228.628	195.632	200.094	NC_049901.1	23261277	23264292	+	LOC108996717	--	K09510 DnaJ homolog subfamily B member 4 | (RefSeq) dnaJ homolog subfamily B member 4-like (A)	--	dnaJ homolog subfamily B member 4-like [Juglans regia]	DNJH_CUCSA RecName: Full=DnaJ protein homolog; AltName: Full=DNAJ-1; Flags: Precursor;	A0A2I4F9F4_JUGRE SubName: Full=dnaJ homolog subfamily B member 4-like {ECO:0000313|RefSeq:XP_018828279.1};	Molecular chaperone (DnaJ superfamily)	GO:0005886,plasma membrane; GO:0005524,ATP binding; GO:0030544,Hsp70 protein binding; GO:0046872,metal ion binding; GO:0051082,unfolded protein binding; GO:0006457,protein folding; GO:0009408,response to heat; GO:0000166,nucleotide binding; GO:0003674,molecular_function; GO:0005488,binding; GO:0017076,purine nucleotide binding; GO:0030554,adenyl nucleotide binding; GO:0032553,ribonucleotide bindi…	PF01556.21:DnaJ C terminal domain	--	--	--
LOC108996817	1	2.7504	2.7669	2.5036	6.7941	6.0984	5.5496	9.8282	6.6705	6.3748	NC_049904.1	8897970	8899223	+	LOC108996817	--	K09873 aquaporin TIP | (RefSeq) aquaporin TIP1-1-like (A)	--	aquaporin TIP1-1-like [Juglans regia]	TIP11_ARATH RecName: Full=Aquaporin TIP1-1; AltName: Full=Aquaporin TIP; AltName: Full=Gamma-tonoplast intrinsic protein; Short=Gamma-TIP; AltName: Full=Tonoplast intrinsic protein 1-1; Short=AtTIP1;1; AltName: Full=Tonoplast intrinsic protein, root-specific RB7;	A0A2I4F9Q2_JUGRE SubName: Full=aquaporin TIP1-1-like {ECO:0000313|RefSeq:XP_018828382.1};	Aquaporin (major intrinsic protein family)	GO:0042807,central vacuole; GO:0009941,chloroplast envelope; GO:0016021,integral component of membrane; GO:0016020,membrane; GO:0000325,plant-type vacuole; GO:0009705,plant-type vacuole membrane; GO:0000326,protein storage vacuole; GO:0015204,urea transmembrane transporter activity; GO:0015250,water channel activity; GO:0080170,hydrogen peroxide transmembrane transport; GO:0015840,urea transport;…	PF00230.23:Major intrinsic protein	--	--	--
LOC108996828	1	17.3481	23.8535	21.9873	46.0726	68.4908	53.3275	78.557	82.7455	82.2471	NC_049906.1	35685770	35687401	-	LOC108996828	--	--	--	hypothetical protein F2P56_013510, partial [Juglans regia]	SKIP1_ARATH RecName: Full=F-box protein SKIP1; AltName: Full=SKP1-interacting partner 1;	A0A834CVX2_JUGRE RecName: Full=F-box domain-containing protein {ECO:0000259|Pfam:PF00646}; Flags: Fragment;	Leucine rich repeat proteins, some proteins contain F-box	GO:0005634,nucleus; GO:0019005,SCF ubiquitin ligase complex; GO:0016567,protein ubiquitination; GO:0031146,SCF-dependent proteasomal ubiquitin-dependent protein catabolic process; GO:0006807,nitrogen compound metabolic process; GO:0008150,biological_process; GO:0008152,metabolic process; GO:0019538,protein metabolic process; GO:0032446,protein modification by small protein conjugation; GO:0036211…	PF13516.9:Leucine Rich repeat	--	--	--
LOC108996847	1	1.9195	1.7676	2.4073	4.6144	3.3286	3.7633	7.5968	4.6389	5.1034	NC_049910.1	6419253	6421446	-	LOC108996847	--	K05765 cofilin | (RefSeq) actin-depolymerizing factor 7-like (A)	--	hypothetical protein F2P56_021909, partial [Juglans regia]	ADF7_ARATH RecName: Full=Actin-depolymerizing factor 7; Short=ADF-7; Short=AtADF7;	A0A833U6T6_JUGRE RecName: Full=ADF-H domain-containing protein {ECO:0000259|PROSITE:PS51263}; Flags: Fragment;	Actin depolymerizing factor	GO:0015629,actin cytoskeleton; GO:0005884,actin filament; GO:0005737,cytoplasm; GO:0051015,actin filament binding; GO:0030042,actin filament depolymerization; GO:0003674,molecular_function; GO:0003779,actin binding; GO:0005488,binding; GO:0005515,protein binding; GO:0008092,cytoskeletal protein binding; GO:0044877,protein-containing complex binding; GO:0006996,organelle organization; GO:0007010,c…	PF00241.23:Cofilin/tropomyosin-type actin-binding protein	--	--	--
LOC108996853	1	7.1558	5.8896	6.0098	11.8904	15.0216	11.5137	16.2758	12.8781	12.7042	NC_049914.1	6374250	6377134	-	LOC108996853	--	K15113 solute carrier family 25 (mitochondrial iron transporter), member 28/37 | (RefSeq) mitoferrin-like isoform X1 (A)	--	mitoferrin-like isoform X1 [Juglans regia]	SAMC2_ARATH RecName: Full=Probable S-adenosylmethionine carrier 2, chloroplastic; Flags: Precursor;	A0A2I4F9W7_JUGRE SubName: Full=mitoferrin-like isoform X1 {ECO:0000313|RefSeq:XP_018828433.1};	Mitochondrial carrier protein MRS3/4	GO:0031969,chloroplast membrane; GO:0016021,integral component of membrane; GO:0005743,mitochondrial inner membrane; GO:0000095,S-adenosyl-L-methionine transmembrane transporter activity; GO:0003674,molecular_function; GO:0005215,transporter activity; GO:0008324,cation transmembrane transporter activity; GO:0015075,ion transmembrane transporter activity; GO:0015101,organic cation transmembrane tr…	PF00153.30:Mitochondrial carrier protein	--	--	--
LOC108996886	1	0.239	0.1569	0.1099	2.5195	2.9532	2.4272	4.4437	3.7097	2.8878	NC_049914.1	6250701	6254054	+	LOC108996886	--	K26731 K+:H+ antiporter | (RefSeq) cation/H(+) antiporter 3-like (A)	--	hypothetical protein F2P56_032243 [Juglans regia]	CHX4_ARATH RecName: Full=Cation/H(+) antiporter 4; AltName: Full=Protein CATION/H+ EXCHANGER 4; Short=AtCHX4;	A0A833WUT6_JUGRE RecName: Full=Na_H_Exchanger domain-containing protein {ECO:0000259|Pfam:PF00999};	Predicted K+/H+-antiporter	GO:0012505,endomembrane system; GO:0016021,integral component of membrane; GO:0015299,solute:proton antiporter activity; GO:0006813,potassium ion transport; GO:0006885,regulation of pH; GO:0003674,molecular_function; GO:0005215,transporter activity; GO:0005451,monovalent cation:proton antiporter activity; GO:0008324,cation transmembrane transporter activity; GO:0015075,ion transmembrane transport…	PF00999.24:Sodium/hydrogen exchanger family	--	--	--
LOC108996932	1	0.14	0.1686	0	1.9194	1.5989	1.3777	2.0757	1.4917	2.6873	NC_049903.1	16970388	16971657	-	LOC108996932	--	--	--	hypothetical protein F2P56_007288, partial [Juglans regia]	CSPL5_POPTR RecName: Full=CASP-like protein 1B2; Short=PtCASPL1B2;	A0A833Y182_JUGRE RecName: Full=CASP-like protein {ECO:0000256|RuleBase:RU361233}; Flags: Fragment;	--	GO:0016021,integral component of membrane; GO:0005886,plasma membrane; GO:0051539,4 iron, 4 sulfur cluster binding; GO:0003674,molecular_function; GO:0005488,binding; GO:0051536,iron-sulfur cluster binding; GO:0051540,metal cluster binding; GO:0005575,cellular_component; GO:0016020,membrane; GO:0031224,intrinsic component of membrane; GO:0110165,cellular anatomical entity; GO:0071944,cell periphe…	PF04535.15:Casparian strip membrane protein domain	--	--	--
LOC108996937	1	0	0.0677	0.0152	0.5063	0.4498	0.3164	0.7674	0.8243	0.4869	NC_049914.1	6308184	6311547	-	LOC108996937	--	K26731 K+:H+ antiporter | (RefSeq) cation/H(+) antiporter 24 (A)	--	cation/H(+) antiporter 24 [Juglans regia]	CHX24_ARATH RecName: Full=Cation/H(+) antiporter 24; AltName: Full=Protein CATION/H+ EXCHANGER 24; Short=AtCHX24;	A0A2I4FA60_JUGRE SubName: Full=cation/H(+) antiporter 24 {ECO:0000313|RefSeq:XP_018828530.1};	Predicted K+/H+-antiporter	GO:0012505,endomembrane system; GO:0016021,integral component of membrane; GO:0015299,solute:proton antiporter activity; GO:0006813,potassium ion transport; GO:0006885,regulation of pH; GO:0003674,molecular_function; GO:0005215,transporter activity; GO:0005451,monovalent cation:proton antiporter activity; GO:0008324,cation transmembrane transporter activity; GO:0015075,ion transmembrane transport…	PF00999.24:Sodium/hydrogen exchanger family	--	--	--
LOC108997017	1	8.3524	11.2138	10.4169	11.6808	19.8778	18.7096	23.8005	15.3723	17.5821	NC_049910.1	2095548	2102493	-	LOC108997017	--	K01530 phospholipid-translocating ATPase [EC:7.6.2.1] | (RefSeq) probable phospholipid-transporting ATPase 8 isoform X1 (A)	--	probable phospholipid-transporting ATPase 8 isoform X1 [Juglans regia]	ALA8_ARATH RecName: Full=Probable phospholipid-transporting ATPase 8 {ECO:0000303|PubMed:11402198}; Short=AtALA8 {ECO:0000303|PubMed:11402198}; EC=7.6.2.1 {ECO:0000305|PubMed:11402198}; AltName: Full=Aminophospholipid flippase 8 {ECO:0000303|PubMed:11402198};	A0A2I4FAG2_JUGRE RecName: Full=Phospholipid-transporting ATPase {ECO:0000256|RuleBase:RU362033}; EC=7.6.2.1 {ECO:0000256|RuleBase:RU362033};	P-type ATPase	GO:0016021,integral component of membrane; GO:0005886,plasma membrane; GO:0005524,ATP binding; GO:0016887,ATP hydrolysis activity; GO:0140326,ATPase-coupled intramembrane lipid transporter activity; GO:0000287,magnesium ion binding; GO:0045332,phospholipid translocation; GO:0000166,nucleotide binding; GO:0003674,molecular_function; GO:0005488,binding; GO:0017076,purine nucleotide binding; GO:0030…	PF16212.8:Phospholipid-translocating P-type ATPase C-terminal	--	--	--
LOC108997023	1	0.5424	0.5202	0.3771	1.9657	1.7054	1.9294	3.0524	2.6066	1.5967	NC_049907.1	49112110	49113442	+	LOC108997023	--	K01054 acylglycerol lipase [EC:3.1.1.23] | (RefSeq) caffeoylshikimate esterase (A)	ko00561: Glycerolipid metabolism; ko01100: Metabolic pathways	caffeoylshikimate esterase-like [Juglans regia]	CSE_ARATH RecName: Full=Caffeoylshikimate esterase; EC=3.1.1.-; AltName: Full=Lysophospholipase 2; Short=LysoPL2;	A0A2I4FAI1_JUGRE SubName: Full=caffeoylshikimate esterase-like {ECO:0000313|RefSeq:XP_018828648.1};	Lysophospholipase	GO:0005783,endoplasmic reticulum; GO:0005794,Golgi apparatus; GO:0016020,membrane; GO:0005634,nucleus; GO:0005886,plasma membrane; GO:0009506,plasmodesma; GO:0003846,2-acylglycerol O-acyltransferase activity; GO:0090430,caffeoyl-CoA: alcohol caffeoyl transferase activity; GO:0016787,hydrolase activity; GO:0016298,lipase activity; GO:0004622,lysophospholipase activity; GO:0009809,lignin biosynthet…	PF12146.11:Serine aminopeptidase, S33	--	--	--
LOC108997041	1	12.5165	11.2686	22.4972	23.8575	20.862	25.394	25.0002	29.8389	27.5898	NC_049910.1	2090712	2092007	-	LOC108997041	--	--	--	uncharacterized protein LOC108997041 [Juglans regia]	--	A0A2I4FAJ3_JUGRE SubName: Full=uncharacterized protein LOC108997041 {ECO:0000313|RefSeq:XP_018828669.1};	--	--	PF07816.14:Protein of unknown function (DUF1645)	--	--	--
LOC108997070	1	1.4058	0.9385	1.0514	2.0925	2.2887	2.7643	1.9568	2.3122	4.1176	NC_049907.1	49486562	49492945	-	LOC108997070	--	--	--	pentatricopeptide repeat-containing protein At2g16880 [Juglans regia]	PP156_ARATH RecName: Full=Pentatricopeptide repeat-containing protein At2g16880;	A0A2I4FAP2_JUGRE SubName: Full=pentatricopeptide repeat-containing protein At2g16880 {ECO:0000313|RefSeq:XP_018828718.2, ECO:0000313|RefSeq:XP_018828720.2};	FOG: PPR repeat	GO:0003729,mRNA binding; GO:0003674,molecular_function; GO:0003676,nucleic acid binding; GO:0003723,RNA binding; GO:0005488,binding; GO:0097159,organic cyclic compound binding; GO:1901363,heterocyclic compound binding	PF13041.9:PPR repeat family	--	--	--
LOC108997245	1	0.1307	0.295	0.0826	0.0689	0.0175	0.947	0.7264	0.5384	0.2907	NC_049911.1	18823985	18828791	-	LOC108997245	--	K09285 AP2-like factor, ANT lineage | (RefSeq) AP2-like ethylene-responsive transcription factor BBM isoform X1 (A)	--	AP2-like ethylene-responsive transcription factor BBM isoform X1 [Juglans regia]	BBM2_BRANA RecName: Full=AP2-like ethylene-responsive transcription factor BBM2; Short=BnBBM2; AltName: Full=Protein BABY BOOM 2;	A0A2I4FBF7_JUGRE SubName: Full=AP2-like ethylene-responsive transcription factor BBM isoform X1 {ECO:0000313|RefSeq:XP_018828976.1};	--	GO:0005634,nucleus; GO:0003677,DNA binding; GO:0003700,DNA-binding transcription factor activity; GO:0003674,molecular_function; GO:0003676,nucleic acid binding; GO:0005488,binding; GO:0097159,organic cyclic compound binding; GO:1901363,heterocyclic compound binding; GO:0140110,transcription regulator activity; GO:0005575,cellular_component; GO:0005622,intracellular anatomical structure; GO:00432…	PF00847.23:AP2 domain	AP2/ERF-AP2	TF	AP2/ERF->AP2/ERF-AP2
LOC108997275	1	71.9342	70.1551	89.8035	126.043	180.532	194.526	210.73	168.542	192.974	NC_049916.1	4733853	4739228	-	LOC108997275	--	--	--	binding partner of ACD11 1-like [Juglans regia]	BPA1_ARATH RecName: Full=Binding partner of ACD11 1 {ECO:0000303|PubMed:18845362};	A0A2I4FBI2_JUGRE SubName: Full=binding partner of ACD11 1-like {ECO:0000313|RefSeq:XP_018829015.2};	--	GO:0005886,plasma membrane; GO:0009536,plastid; GO:0003723,RNA binding; GO:0050832,defense response to fungus; GO:0034051,negative regulation of plant-type hypersensitive response; GO:0003674,molecular_function; GO:0003676,nucleic acid binding; GO:0005488,binding; GO:0097159,organic cyclic compound binding; GO:1901363,heterocyclic compound binding; GO:0006950,response to stress; GO:0006952,defens…	PF00076.25:RNA recognition motif. (a.k.a. RRM, RBD, or RNP domain)	--	--	--
LOC108997301	1	0.4151	1.2397	0.7105	1.6161	0.9913	1.3464	1.491	1.7858	1.6378	NC_049909.1	19848165	19850609	-	LOC108997301	--	--	--	uncharacterized protein LOC108997301 isoform X1 [Juglans regia]	--	A0A2I4FBM9_JUGRE SubName: Full=uncharacterized protein LOC108997301 isoform X1 {ECO:0000313|RefSeq:XP_018829051.1, ECO:0000313|RefSeq:XP_035549906.1};	--	GO:0007346,regulation of mitotic cell cycle; GO:0000278,mitotic cell cycle; GO:0007049,cell cycle; GO:0008150,biological_process; GO:0009987,cellular process; GO:0050789,regulation of biological process; GO:0050794,regulation of cellular process; GO:0051726,regulation of cell cycle; GO:0065007,biological regulation	--	--	--	--
LOC108997312	1	13.2262	15.3382	15.6157	18.4673	25.9162	23.4783	21.7789	27.9089	31.6278	NC_049916.1	12762851	12782074	+	LOC108997312	--	--	--	trihelix transcription factor GT-1-like isoform X2 [Juglans regia]	TGT1_ARATH RecName: Full=Trihelix transcription factor GT-1; AltName: Full=Trihelix DNA-binding protein GT-1;	A0A2I4FBP7_JUGRE SubName: Full=trihelix transcription factor GT-1-like isoform X2 {ECO:0000313|RefSeq:XP_018829074.1};	Transcription factor GT-2 and related proteins, contains trihelix DNA-binding/SANT domain	GO:0005634,nucleus; GO:0003700,DNA-binding transcription factor activity; GO:0042802,identical protein binding; GO:0043565,sequence-specific DNA binding; GO:0000976,transcription cis-regulatory region binding; GO:0006355,regulation of DNA-templated transcription; GO:0003674,molecular_function; GO:0140110,transcription regulator activity; GO:0005488,binding; GO:0005515,protein binding; GO:0003676,…	PF13837.9:Myb/SANT-like DNA-binding domain	Trihelix	TF	Trihelix
LOC108997313	1	8.3252	12.5021	11.2129	15.1832	16.4873	17.0114	18.3968	19.8962	20.212	NC_049909.1	20016610	20025304	-	LOC108997313	--	--	--	uncharacterized protein LOC108997313 [Juglans regia]	--	A0A6P9F5E3_JUGRE SubName: Full=uncharacterized protein LOC108997313 {ECO:0000313|RefSeq:XP_035549887.1};	BAH domain proteins	GO:0003682,chromatin binding; GO:0006351,DNA-templated transcription; GO:0003674,molecular_function; GO:0005488,binding; GO:0006139,nucleobase-containing compound metabolic process; GO:0006725,cellular aromatic compound metabolic process; GO:0006807,nitrogen compound metabolic process; GO:0008150,biological_process; GO:0008152,metabolic process; GO:0009058,biosynthetic process; GO:0009059,macromo…	PF07500.17:Transcription factor S-II (TFIIS), central domain	--	--	--
LOC108997331	1	9.7086	10.0501	9.8192	12.276	16.3307	16.8889	18.7461	18.5526	19.3313	NC_049913.1	8048985	8056008	+	LOC108997331	--	--	--	mediator-associated protein 2 [Juglans regia]	MDA2_ARATH RecName: Full=Mediator-associated protein 2;	A0A2I4FBQ5_JUGRE SubName: Full=mediator-associated protein 2 {ECO:0000313|RefSeq:XP_018829084.1}; SubName: Full=mediator-associated protein 2-like {ECO:0000313|RefSeq:XP_035540024.1};	--	GO:0016592,mediator complex; GO:0005730,nucleolus; GO:0005575,cellular_component; GO:0005622,intracellular anatomical structure; GO:0005634,nucleus; GO:0032991,protein-containing complex; GO:0043226,organelle; GO:0043227,membrane-bounded organelle; GO:0043229,intracellular organelle; GO:0043231,intracellular membrane-bounded organelle; GO:0110165,cellular anatomical entity; GO:0140513,nuclear pro…	--	--	--	--
LOC108997542	1	0.3639	0.1493	0.1004	0.4883	0.8852	0.523	1.0297	1.3544	0.7617	NC_049912.1	2409023	2413468	+	LOC108997542	--	--	--	uncharacterized protein LOC108997542 [Juglans regia]	--	A0A2I4FCM4_JUGRE SubName: Full=uncharacterized protein LOC108997542 {ECO:0000313|RefSeq:XP_018829401.1};	--	GO:0016021,integral component of membrane; GO:0005575,cellular_component; GO:0016020,membrane; GO:0031224,intrinsic component of membrane; GO:0110165,cellular anatomical entity	PF06708.14:Protein of unknown function (DUF1195)	--	--	--
LOC108997569	1	2.8115	2.5728	1.9537	2.6417	5.1387	3.8606	3.9974	5.1761	4.4044	NC_049912.1	2922046	2929666	+	LOC108997569	--	--	--	auxilin-like protein 1 [Juglans regia]	AUL1_ARATH RecName: Full=Auxilin-like protein 1;	A0A2I4FCS4_JUGRE SubName: Full=auxilin-like protein 1 {ECO:0000313|RefSeq:XP_018829451.1};	--	GO:0005737,cytoplasm; GO:0043231,intracellular membrane-bounded organelle; GO:0031982,vesicle; GO:0030276,clathrin binding; GO:0072318,clathrin coat disassembly; GO:0072583,clathrin-dependent endocytosis; GO:0003674,molecular_function; GO:0005488,binding; GO:0005515,protein binding; GO:0006810,transport; GO:0008150,biological_process; GO:0009987,cellular process; GO:0016043,cellular component org…	PF00226.34:DnaJ domain	--	--	--
LOC108997710	1	0.2362	0.533	0.6767	1.245	1.5589	2.2403	2.7567	3.2624	1.4008	NC_049911.1	10132620	10134018	-	LOC108997710	--	--	--	uncharacterized protein LOC108997710 [Juglans regia]	--	A0A2I4FDA1_JUGRE SubName: Full=uncharacterized protein LOC108997710 {ECO:0000313|RefSeq:XP_018829627.1};	--	--	--	--	--	--
LOC108997719	1	1.4647	2.5904	1.3698	3.3743	6.1318	6.1861	5.2642	11.0105	9.409	NC_049911.1	9766672	9775689	+	LOC108997719	--	K14489 arabidopsis histidine kinase 2/3/4 (cytokinin receptor) [EC:2.7.13.3] | (RefSeq) histidine kinase 3 (A)	ko04075: Plant hormone signal transduction	histidine kinase 1-like isoform X1 [Juglans regia]	AHK1_ARATH RecName: Full=Histidine kinase 1; EC=2.7.13.3; AltName: Full=Arabidopsis histidine kinase 1; Short=AtHK1; AltName: Full=Protein AUTHENTIC HIS-KINASE 1;	A0A2I4FDB0_JUGRE SubName: Full=histidine kinase 1-like isoform X1 {ECO:0000313|RefSeq:XP_018829636.1};	Sensory transduction histidine kinase	GO:0016021,integral component of membrane; GO:0005886,plasma membrane; GO:0009927,histidine phosphotransfer kinase activity; GO:0005034,osmosensor activity; GO:0000155,phosphorelay sensor kinase activity; GO:0009738,abscisic acid-activated signaling pathway; GO:0006970,response to osmotic stress; GO:0009414,response to water deprivation; GO:0010431,seed maturation; GO:0010375,stomatal complex pat…	PF02518.29:Histidine kinase-, DNA gyrase B-, and HSP90-like ATPase	Others	TR	Others
LOC108997765	1	62.1033	64.7686	67.8956	106.259	119.801	111.57	88.9396	144.726	145.908	NC_049915.1	16100337	16125602	-	LOC108997765	--	K03267 peptide chain release factor subunit 3 | (RefSeq) eukaryotic peptide chain release factor GTP-binding subunit ERF3A isoform X1 (A)	ko03015: mRNA surveillance pathway	eukaryotic peptide chain release factor GTP-binding subunit ERF3A isoform X2 [Juglans regia]	EF1AC_PORPU RecName: Full=Elongation factor 1-alpha C; Short=EF-1-alpha C;	A0A2I4FDG6_JUGRE SubName: Full=eukaryotic peptide chain release factor GTP-binding subunit ERF3A isoform X2 {ECO:0000313|RefSeq:XP_018829691.1};	Polypeptide release factor 3	GO:0005737,cytoplasm; GO:0005525,GTP binding; GO:0003924,GTPase activity; GO:0003746,translation elongation factor activity; GO:0000166,nucleotide binding; GO:0003674,molecular_function; GO:0005488,binding; GO:0017076,purine nucleotide binding; GO:0019001,guanyl nucleotide binding; GO:0032553,ribonucleotide binding; GO:0032555,purine ribonucleotide binding; GO:0032561,guanyl ribonucleotide bindin…	PF00009.30:Elongation factor Tu GTP binding domain	--	--	--
LOC108997775	1	0.81	1.2758	0.4183	0.8903	3.0252	2.1979	3.391	2.8396	3.0846	NC_049908.1	15706903	15710803	+	LOC108997775	--	K25870 zinc finger protein IDD3/4/5/6/7/8/9/10/11/12/13 | (RefSeq) protein indeterminate-domain 12-like isoform X1 (A)	--	protein indeterminate-domain 12-like isoform X1 [Juglans regia]	IDD12_ARATH RecName: Full=Protein indeterminate-domain 12 {ECO:0000303|PubMed:16784536};	A0A6P9EJZ8_JUGRE SubName: Full=protein indeterminate-domain 12-like isoform X1 {ECO:0000313|RefSeq:XP_035548770.1};	FOG: Zn-finger	GO:0005634,nucleus; GO:0003677,DNA binding; GO:0003700,DNA-binding transcription factor activity; GO:0046872,metal ion binding; GO:0006355,regulation of DNA-templated transcription; GO:0003674,molecular_function; GO:0003676,nucleic acid binding; GO:0005488,binding; GO:0097159,organic cyclic compound binding; GO:1901363,heterocyclic compound binding; GO:0140110,transcription regulator activity; GO…	PF12171.11:Zinc-finger double-stranded RNA-binding	C2H2	TF	C2H2
LOC108997859	1	29.115	33.1886	33.6534	44.9172	53.5163	47.6053	58.3599	63.9834	62.8646	NC_049910.1	31489972	31494959	+	LOC108997859	--	K13098 RNA-binding protein FUS | (RefSeq) transcription initiation factor TFIID subunit 15b (A)	ko03015: mRNA surveillance pathway; ko03040: Spliceosome	RNA-binding protein FUS-like isoform X2 [Juglans regia]	TA15B_ARATH RecName: Full=Transcription initiation factor TFIID subunit 15b; AltName: Full=TBP-associated factor 15b; Short=AtTAF15b;	A0A6P9ES77_JUGRE SubName: Full=RNA-binding protein FUS-like isoform X2 {ECO:0000313|RefSeq:XP_035550474.1};	--	GO:0009507,chloroplast; GO:0005634,nucleus; GO:0046872,metal ion binding; GO:0003723,RNA binding; GO:0003674,molecular_function; GO:0005488,binding; GO:0043167,ion binding; GO:0043169,cation binding; GO:0003676,nucleic acid binding; GO:0097159,organic cyclic compound binding; GO:1901363,heterocyclic compound binding; GO:0005575,cellular_component; GO:0005622,intracellular anatomical structure; GO…	PF00641.21:Zn-finger in Ran binding protein and others	--	--	--
LOC108997954	1	1.3083	1.5899	1.0687	2.4404	1.5799	2.2983	3.6733	2.1942	2.3701	NC_049906.1	13777140	13783366	-	LOC108997954	--	K03549 KUP system potassium uptake protein | (RefSeq) potassium transporter 5-like (A)	--	potassium transporter 5-like [Juglans regia]	HAK5_ORYSJ RecName: Full=Potassium transporter 5; AltName: Full=OsHAK5;	A0A6P9ESA4_JUGRE RecName: Full=Potassium transporter {ECO:0000256|RuleBase:RU321113};	--	GO:0016021,integral component of membrane; GO:0016020,membrane; GO:0015079,potassium ion transmembrane transporter activity; GO:0006813,potassium ion transport; GO:0003674,molecular_function; GO:0005215,transporter activity; GO:0008324,cation transmembrane transporter activity; GO:0015075,ion transmembrane transporter activity; GO:0015318,inorganic molecular entity transmembrane transporter activ…	PF02705.19:K+ potassium transporter	--	--	--
LOC108998058	1	10.6349	12.1807	8.5263	17.6099	24.0325	22.3079	16.8816	36.8812	26.6945	NC_049903.1	12673703	12680567	-	LOC108998058	--	--	--	uncharacterized protein LOC108998058 [Juglans regia]	--	A0A2I4FEG6_JUGRE SubName: Full=uncharacterized protein LOC108998058 {ECO:0000313|RefSeq:XP_018830036.1};	--	--	--	--	--	--
LOC108998070	1	1.4342	2.0594	2.3624	6.4521	4.7227	4.1897	4.6315	7.4343	6.5198	NC_049903.1	13434480	13444150	-	LOC108998070	--	K13416 brassinosteroid insensitive 1-associated receptor kinase 1 [EC:2.7.10.1 2.7.11.1] | (RefSeq) BRASSINOSTEROID INSENSITIVE 1-associated receptor kinase 1-like (A)	ko04016: MAPK signaling pathway - plant; ko04075: Plant hormone signal transduction; ko04626: Plant-pathogen interaction	probable LRR receptor-like serine/threonine-protein kinase At1g07650 isoform X1 [Juglans regia]	Y3148_ARATH RecName: Full=Probable leucine-rich repeat receptor-like serine/threonine-protein kinase At3g14840; EC=2.7.11.1; Flags: Precursor;	A0A2I4FEI7_JUGRE SubName: Full=probable LRR receptor-like serine/threonine-protein kinase At1g07650 isoform X1 {ECO:0000313|RefSeq:XP_018830064.2};	--	GO:0005829,cytosol; GO:0016021,integral component of membrane; GO:0005886,plasma membrane; GO:0009506,plasmodesma; GO:0005524,ATP binding; GO:0106310,protein serine kinase activity; GO:0004674,protein serine/threonine kinase activity; GO:0009861,jasmonic acid and ethylene-dependent systemic resistance; GO:0006468,protein phosphorylation; GO:0045088,regulation of innate immune response; GO:0000166…	PF07714.20:Protein tyrosine and serine/threonine kinase	--	--	--
LOC108998136	1	4.5428	6.4469	9.2352	17.7815	15.2712	16.6552	18.9514	27.3718	25.5409	NC_049906.1	30145397	30157755	-	LOC108998136	--	--	--	hypothetical protein F2P56_013158, partial [Juglans regia]	SYT4_ARATH RecName: Full=Synaptotagmin-4; AltName: Full=NTMC2T2.2; AltName: Full=Synaptotagmin D;	A0A833XL27_JUGRE SubName: Full=Uncharacterized protein {ECO:0000313|EMBL:KAF5469058.1}; Flags: Fragment;	Ca2+-dependent lipid-binding protein CLB1/vesicle protein vp115/Granuphilin A, contains C2 domain	GO:0005783,endoplasmic reticulum; GO:0016021,integral component of membrane; GO:0008289,lipid binding; GO:0046872,metal ion binding; GO:0006869,lipid transport; GO:0003674,molecular_function; GO:0005488,binding; GO:0043167,ion binding; GO:0043169,cation binding; GO:0006810,transport; GO:0008150,biological_process; GO:0010876,lipid localization; GO:0033036,macromolecule localization; GO:0051179,lo…	PF00168.33:C2 domain	--	--	--
LOC108998143	1	24.4174	22.6566	31.9474	51.1831	41.7636	41.4315	47.7195	53.3489	50.4071	NC_049916.1	13060185	13066733	-	LOC108998143	--	K19045 E3 ubiquitin-protein ligase BIG BROTHER and related proteins [EC:2.3.2.27] | (RefSeq) E3 ubiquitin ligase BIG BROTHER-related-like (A)	--	E3 ubiquitin ligase BIG BROTHER-related-like [Juglans regia]	BBR_ARATH RecName: Full=E3 ubiquitin ligase BIG BROTHER-related; Short=AtBBR; EC=2.3.2.27 {ECO:0000250|UniProtKB:Q8L649}; AltName: Full=RING-type E3 ubiquitin transferase BIG BROTHER-related {ECO:0000305};	A0A2I4FET1_JUGRE SubName: Full=E3 ubiquitin ligase BIG BROTHER-related-like {ECO:0000313|RefSeq:XP_018830155.1};	FOG: Predicted E3 ubiquitin ligase	GO:0046872,metal ion binding; GO:0004842,ubiquitin-protein transferase activity; GO:0051865,protein autoubiquitination; GO:0016567,protein ubiquitination; GO:0003674,molecular_function; GO:0005488,binding; GO:0043167,ion binding; GO:0043169,cation binding; GO:0003824,catalytic activity; GO:0016740,transferase activity; GO:0019787,ubiquitin-like protein transferase activity; GO:0140096,catalytic a…	PF13639.9:Ring finger domain	--	--	--
LOC108998212	1	7.9967	7.3597	8.3626	12.115	11.8424	11.2113	16.3128	13.0255	14.4654	NC_049912.1	3124230	3129927	-	LOC108998212	--	--	--	GLABRA2 expression modulator-like [Juglans regia]	GEM_ARATH RecName: Full=GLABRA2 expression modulator;	A0A2I4FF31_JUGRE SubName: Full=GLABRA2 expression modulator-like {ECO:0000313|RefSeq:XP_018830258.1};	--	GO:0005773,vacuole; GO:0051567,histone H3-K9 methylation; GO:0010482,regulation of epidermal cell division; GO:0048765,root hair cell differentiation; GO:0010026,trichome differentiation; GO:0006479,protein methylation; GO:0006807,nitrogen compound metabolic process; GO:0008150,biological_process; GO:0008152,metabolic process; GO:0008213,protein alkylation; GO:0009987,cellular process; GO:0016570…	PF02893.23:GRAM domain	--	--	--
LOC108998231	1	0.1112	0.4519	0.1125	1.0848	1.012	1.5827	1.7929	1.5828	1.4262	NC_049910.1	2835442	2846946	+	LOC108998231	--	K01052 lysosomal acid lipase/cholesteryl ester hydrolase [EC:3.1.1.13] | (RefSeq) triacylglycerol lipase 2-like (A)	ko00100: Steroid biosynthesis	triacylglycerol lipase 2-like [Juglans regia]	LIP2_ARATH RecName: Full=Triacylglycerol lipase 2; EC=3.1.1.3; Flags: Precursor;	A0A2I4FF52_JUGRE RecName: Full=Lipase {ECO:0000256|PIRNR:PIRNR000862};	Triglyceride lipase-cholesterol esterase	GO:0005576,extracellular region; GO:0016298,lipase activity; GO:0004806,triglyceride lipase activity; GO:0002213,defense response to insect; GO:0016042,lipid catabolic process; GO:0003674,molecular_function; GO:0003824,catalytic activity; GO:0016787,hydrolase activity; GO:0016788,hydrolase activity, acting on ester bonds; GO:0052689,carboxylic ester hydrolase activity; GO:0006950,response to stre…	PF04083.19:Partial alpha/beta-hydrolase lipase region	--	--	--
LOC108998327	1	0.3423	0.3708	0.3462	3.3927	2.0519	2.0927	4.5666	4.3073	3.3681	NC_049906.1	22991828	22993687	+	LOC108998327	--	--	--	uncharacterized protein LOC108998327 [Juglans regia]	--	A0A2I4FFH4_JUGRE SubName: Full=uncharacterized protein LOC108998327 {ECO:0000313|RefSeq:XP_018830398.1};	--	--	PF03732.20:Retrotransposon gag protein	--	--	--
LOC108998392	1	0.4387	0.8713	0.6212	8.6032	5.7289	4.624	6.3401	9.1124	6.4287	NC_049904.1	29242037	29244241	-	LOC108998392	--	K14496 abscisic acid receptor PYR/PYL family | (RefSeq) abscisic acid receptor PYL12-like (A)	ko04016: MAPK signaling pathway - plant; ko04075: Plant hormone signal transduction	abscisic acid receptor PYL12-like [Juglans regia]	PYL12_ARATH RecName: Full=Abscisic acid receptor PYL12; AltName: Full=PYR1-like protein 12; AltName: Full=Regulatory components of ABA receptor 6;	A0A6P9ERG7_JUGRE SubName: Full=abscisic acid receptor PYL12-like {ECO:0000313|RefSeq:XP_035545177.1};	--	GO:0005737,cytoplasm; GO:0005634,nucleus; GO:0005886,plasma membrane; GO:0010427,abscisic acid binding; GO:0042803,protein homodimerization activity; GO:0004864,protein phosphatase inhibitor activity; GO:0038023,signaling receptor activity; GO:0009738,abscisic acid-activated signaling pathway; GO:0080163,regulation of protein serine/threonine phosphatase activity; GO:0003674,molecular_function; G…	PF10604.12:Polyketide cyclase / dehydrase and lipid transport	--	--	--
LOC108998476	1	38.165	40.3918	38.3998	52.0199	84.1395	77.59	131.133	71.1419	80.5185	NC_049914.1	7910533	7911446	+	LOC108998476	--	K13993 HSP20 family protein | (RefSeq) 18.2 kDa class I heat shock protein-like (A)	ko04141: Protein processing in endoplasmic reticulum	18.2 kDa class I heat shock protein-like [Juglans regia]	HSP12_MEDSA RecName: Full=18.2 kDa class I heat shock protein;	A0A2I4FG08_JUGRE SubName: Full=18.2 kDa class I heat shock protein-like {ECO:0000313|RefSeq:XP_018830572.1};	Molecular chaperone (small heat-shock protein Hsp26/Hsp42)	GO:0005737,cytoplasm; GO:0005575,cellular_component; GO:0005622,intracellular anatomical structure; GO:0110165,cellular anatomical entity	PF00011.24:Hsp20/alpha crystallin family	--	--	--
LOC108998480	1	20.7835	32.0831	25.9805	35.5616	42.7299	44.4071	69.8524	45.2444	38.4182	NC_049914.1	8057843	8060422	-	LOC108998480	--	--	--	uncharacterized protein LOC108998480 [Juglans regia]	--	A0A2I4FG17_JUGRE SubName: Full=uncharacterized protein LOC108998480 {ECO:0000313|RefSeq:XP_018830578.1};	--	--	--	--	--	--
LOC108998485	1	2.5337	3.9214	4.8811	61.953	58.5053	59.7728	84.2357	63.1977	67.5038	NC_049914.1	7858558	7859306	+	LOC108998485	--	K13993 HSP20 family protein | (RefSeq) 18.1 kDa class I heat shock protein-like (A)	ko04141: Protein processing in endoplasmic reticulum	18.1 kDa class I heat shock protein-like [Juglans regia]	HSP12_MEDSA RecName: Full=18.2 kDa class I heat shock protein;	A0A2I4FFZ7_JUGRE SubName: Full=18.1 kDa class I heat shock protein-like {ECO:0000313|RefSeq:XP_018830585.1};	Molecular chaperone (small heat-shock protein Hsp26/Hsp42)	GO:0005737,cytoplasm; GO:0005575,cellular_component; GO:0005622,intracellular anatomical structure; GO:0110165,cellular anatomical entity	PF00011.24:Hsp20/alpha crystallin family	--	--	--
LOC108998518	1	0.1802	0.3254	0.2604	0.6515	0.4961	0.597	0.6297	0.6685	0.6737	NC_049901.1	9808299	9810053	-	LOC108998518	--	K03549 KUP system potassium uptake protein | (RefSeq) potassium transporter 19-like (A)	--	uncharacterized protein LOC108998518 [Juglans regia]	--	A0A2I4FG54_JUGRE SubName: Full=uncharacterized protein LOC108998518 {ECO:0000313|RefSeq:XP_018830631.2};	--	GO:0043227,membrane-bounded organelle; GO:0005575,cellular_component; GO:0043226,organelle; GO:0110165,cellular anatomical entity	PF19259.2:Ty3 transposon capsid-like protein	--	--	--
LOC108998521	1	7.9336	6.3251	6.7648	16.8586	25.2679	13.3028	20.4623	22.5986	27.9539	NC_049902.1	1953816	1958890	-	LOC108998521	--	K20617 cytochrome P450 family 71 subfamily A | (RefSeq) cytochrome P450 71A1-like (A)	--	cytochrome P450 71A24-like [Juglans regia]	C7317_PRUMU RecName: Full=Cytochrome P450 736A117 {ECO:0000303|PubMed:25015725}; EC=1.14.-.- {ECO:0000305};	A0A6P9EGS6_JUGRE SubName: Full=cytochrome P450 71A24-like {ECO:0000313|RefSeq:XP_035542047.1};	Cytochrome P450 CYP2 subfamily	GO:0016021,integral component of membrane; GO:0020037,heme binding; GO:0005506,iron ion binding; GO:0004497,monooxygenase activity; GO:0016705,oxidoreductase activity, acting on paired donors, with incorporation or reduction of molecular oxygen; GO:0003674,molecular_function; GO:0005488,binding; GO:0046906,tetrapyrrole binding; GO:0097159,organic cyclic compound binding; GO:1901363,heterocyclic c…	PF00067.25:Cytochrome P450	--	--	--
LOC108998645	1	23.9215	25.5959	24.4449	31.7236	35.7347	43.4811	45.5839	45.6549	50.7467	NC_049901.1	9367664	9375227	+	LOC108998645	--	K14397 cleavage and polyadenylation specificity factor subunit 5 | (RefSeq) pre-mRNA cleavage factor Im 25 kDa subunit 2 (A)	ko03015: mRNA surveillance pathway	pre-mRNA cleavage factor Im 25 kDa subunit 2 [Juglans regia]	CFIS2_ARATH RecName: Full=Pre-mRNA cleavage factor Im 25 kDa subunit 2 {ECO:0000303|PubMed:18479511};	A0A6P9EQ49_JUGRE RecName: Full=Pre-mRNA cleavage factor Im 25 kDa subunit {ECO:0000256|PIRNR:PIRNR017888};	mRNA cleavage factor I subunit	GO:0005829,cytosol; GO:0005849,mRNA cleavage factor complex; GO:0046872,metal ion binding; GO:0003729,mRNA binding; GO:0006378,mRNA polyadenylation; GO:0006397,mRNA processing; GO:0006364,rRNA processing; GO:0003674,molecular_function; GO:0005488,binding; GO:0043167,ion binding; GO:0043169,cation binding; GO:0003676,nucleic acid binding; GO:0003723,RNA binding; GO:0097159,organic cyclic compound …	PF13869.9:Nucleotide hydrolase	--	--	--
LOC108998716	1	9.7745	9.6137	9.7411	17.2434	17.3529	17.2551	17.0859	19.8717	19.4977	NC_049914.1	25270188	25287202	+	LOC108998716	--	K23336 armadillo repeat-containing protein 8 | (RefSeq) armadillo repeat-containing protein 8 (A)	--	hypothetical protein F2P56_033318, partial [Juglans regia]	--	A0A833SUQ4_JUGRE SubName: Full=Uncharacterized protein {ECO:0000313|EMBL:KAF5447796.1};	Proteins containing armadillo/beta-catenin-like repeat	GO:0005737,cytoplasm; GO:0005634,nucleus; GO:0005575,cellular_component; GO:0005622,intracellular anatomical structure; GO:0110165,cellular anatomical entity; GO:0043226,organelle; GO:0043227,membrane-bounded organelle; GO:0043229,intracellular organelle; GO:0043231,intracellular membrane-bounded organelle	PF00514.26:Armadillo/beta-catenin-like repeat	--	--	--
LOC108998724	1	17.4343	16.3408	13.9119	21.5985	29.9622	25.0609	25.4042	30.7412	31.6989	NC_049914.1	25356592	25389445	+	LOC108998724	--	K03650 tRNA modification GTPase [EC:3.6.-.-] | (RefSeq) tRNA modification GTPase MnmE (A)	--	hypothetical protein F2P56_033325, partial [Juglans regia]	MNME_CYACA RecName: Full=Probable tRNA modification GTPase MnmE {ECO:0000255|HAMAP-Rule:MF_00379}; EC=3.6.-.- {ECO:0000255|HAMAP-Rule:MF_00379};	A0A833WG06_JUGRE RecName: Full=GTPase Der {ECO:0000256|ARBA:ARBA00020953}; AltName: Full=GTP-binding protein EngA {ECO:0000256|ARBA:ARBA00032345};	Mitochondrial GTPase	GO:0009507,chloroplast; GO:0005525,GTP binding; GO:0003924,GTPase activity; GO:0046872,metal ion binding; GO:0006400,tRNA modification; GO:0000166,nucleotide binding; GO:0003674,molecular_function; GO:0005488,binding; GO:0017076,purine nucleotide binding; GO:0019001,guanyl nucleotide binding; GO:0032553,ribonucleotide binding; GO:0032555,purine ribonucleotide binding; GO:0032561,guanyl ribonucleo…	PF01926.26:50S ribosome-binding GTPase	--	--	--
LOC108998746	1	8.7591	11.9435	13.5327	35.1261	43.1941	36.1345	62.8583	51.971	54.6633	NC_049914.1	25812875	25818148	-	LOC108998746	--	K24444 [histone H3]-dimethyl/trimethyl-L-lysine36 demethylase [EC:1.14.11.27 1.14.11.-] | (RefSeq) lysine-specific demethylase JMJ30-like (A)	--	lysine-specific demethylase JMJ30-like [Juglans regia]	JMJ30_ARATH RecName: Full=Lysine-specific demethylase JMJ30 {ECO:0000303|PubMed:18713399}; Short=AtJMJ30 {ECO:0000303|PubMed:18713399}; EC=1.14.11.27 {ECO:0000269|PubMed:25132385}; EC=1.14.11.68 {ECO:0000269|PubMed:25267112}; EC=1.14.11.69 {ECO:0000269|PubMed:25132385}; AltName: Full=JmjC domain-containing protein 30 {ECO:0000303|PubMed:18713399}; AltName: Full=Jumonji domain-containing protein 5…	A0A6P9DYT2_JUGRE SubName: Full=lysine-specific demethylase JMJ30-like {ECO:0000313|RefSeq:XP_035540890.1};	Uncharacterized conserved protein, contains JmjC domain	GO:0005737,cytoplasm; GO:0005783,endoplasmic reticulum; GO:0000791,euchromatin; GO:0005634,nucleus; GO:0016706,2-oxoglutarate-dependent dioxygenase activity; GO:0003700,DNA-binding transcription factor activity; GO:0061628,H3K27me3 modified histone binding; GO:0071558,histone H3-tri/di-methyl-lysine-27 demethylase activity; GO:0140681,histone H3-tri/dimethyl-lysine-36 demethylase activity; GO:014…	PF13621.9:Cupin-like domain	--	--	--
LOC108998789	1	17.8162	25.9408	33.8147	38.6088	44.7151	45.8694	53.0986	52.6951	63.1683	NC_049913.1	28837104	28839143	+	LOC108998789	--	K12486 stromal membrane-associated protein | (RefSeq) ADP-ribosylation factor GTPase-activating protein AGD12-like isoform X1 (A)	ko04144: Endocytosis	protein C2-DOMAIN ABA-RELATED 7-like [Juglans regia]	CAR7_ARATH RecName: Full=Protein C2-DOMAIN ABA-RELATED 7 {ECO:0000303|PubMed:25465408};	A0A2I4FHB0_JUGRE SubName: Full=protein C2-DOMAIN ABA-RELATED 7-like {ECO:0000313|RefSeq:XP_018831037.2};	Predicted Ca2+-dependent phospholipid-binding protein	GO:0005739,mitochondrion; GO:0005634,nucleus; GO:0005886,plasma membrane; GO:0005096,GTPase activator activity; GO:0046872,metal ion binding; GO:0005543,phospholipid binding; GO:0009738,abscisic acid-activated signaling pathway; GO:0009789,positive regulation of abscisic acid-activated signaling pathway; GO:0043547,positive regulation of GTPase activity; GO:0003674,molecular_function; GO:0008047,…	PF00168.33:C2 domain	--	--	--
LOC108998816	1	0.1315	0.2137	0.266	0.7765	0.8727	0.6099	0.731	0.9193	1.1012	NC_049910.1	822576	825112	-	LOC108998816	--	K03327 multidrug resistance protein, MATE family | (RefSeq) protein DETOXIFICATION 2-like isoform X1 (A)	--	protein DETOXIFICATION 2-like isoform X1 [Juglans regia]	DTX2_ARATH RecName: Full=Protein DETOXIFICATION 2 {ECO:0000303|PubMed:11739388}; Short=AtDTX2 {ECO:0000303|PubMed:11739388}; AltName: Full=Multidrug and toxic compound extrusion protein 2 {ECO:0000305}; Short=MATE protein 2 {ECO:0000305};	A0A2I4FHE6_JUGRE RecName: Full=Protein DETOXIFICATION {ECO:0000256|RuleBase:RU004914}; AltName: Full=Multidrug and toxic compound extrusion protein {ECO:0000256|RuleBase:RU004914};	Uncharacterized membrane protein, predicted efflux pump	GO:0016021,integral component of membrane; GO:0016020,membrane; GO:0015297,antiporter activity; GO:0022857,transmembrane transporter activity; GO:0042910,xenobiotic transmembrane transporter activity; GO:1990961,xenobiotic detoxification by transmembrane export across the plasma membrane; GO:0003674,molecular_function; GO:0005215,transporter activity; GO:0015291,secondary active transmembrane tra…	PF01554.21:MatE	--	--	--
LOC108998919	1	10.917	11.4939	11.8164	17.1503	25.8326	23.9704	25.8554	22.9447	24.4424	NC_049911.1	32312773	32318065	+	LOC108998919	--	--	--	uncharacterized protein LOC108998919 isoform X3 [Juglans regia]	--	A0A2I4FHV4_JUGRE SubName: Full=uncharacterized protein LOC108998919 isoform X3 {ECO:0000313|RefSeq:XP_018831234.1};	--	--	--	--	--	--
LOC108998948	1	8.862	9.6833	10.6556	15.5196	15.1452	17.3993	17.886	17.7381	19.3487	NC_049914.1	21298575	21303728	-	LOC108998948	--	K12251 N-carbamoylputrescine amidase [EC:3.5.1.53] | (RefSeq) N-carbamoylputrescine amidase-like (A)	ko00330: Arginine and proline metabolism; ko01100: Metabolic pathways	N-carbamoylputrescine amidase-like [Juglans regia]	AGUB_SOLTU RecName: Full=N-carbamoylputrescine amidase; EC=3.5.1.53;	A0A2I4FHY3_JUGRE SubName: Full=N-carbamoylputrescine amidase-like {ECO:0000313|RefSeq:XP_018831264.1};	Carbon-nitrogen hydrolase	GO:0016811,hydrolase activity, acting on carbon-nitrogen (but not peptide) bonds, in linear amides; GO:0050126,N-carbamoylputrescine amidase activity; GO:0033388,putrescine biosynthetic process from arginine; GO:0003674,molecular_function; GO:0003824,catalytic activity; GO:0016787,hydrolase activity; GO:0016810,hydrolase activity, acting on carbon-nitrogen (but not peptide) bonds; GO:0006082,orga…	PF00795.25:Carbon-nitrogen hydrolase	--	--	--
LOC108998959	1	2.8436	3.132	2.9335	8.6348	6.4834	4.4061	5.9116	8.9453	6.6972	NC_049914.1	20870901	20883893	-	LOC108998959	--	--	--	NAC domain-containing protein 60-like [Juglans regia]	NAC40_ARATH RecName: Full=NAC domain-containing protein 40 {ECO:0000303|PubMed:15029955}; Short=ANAC040 {ECO:0000303|PubMed:15029955}; AltName: Full=Protein NTM1-like 8 {ECO:0000303|PubMed:17158162};	A0A2I4FI08_JUGRE SubName: Full=NAC domain-containing protein 60-like {ECO:0000313|RefSeq:XP_018831278.2};	--	GO:0016021,integral component of membrane; GO:0005634,nucleus; GO:0005886,plasma membrane; GO:0003700,DNA-binding transcription factor activity; GO:0043565,sequence-specific DNA binding; GO:0000976,transcription cis-regulatory region binding; GO:0071472,cellular response to salt stress; GO:0009908,flower development; GO:0009740,gibberellic acid mediated signaling pathway; GO:0033619,membrane prot…	PF02365.18:No apical meristem (NAM) protein	NAC	TF	NAC
LOC108998998	1	169.548	117.043	114.714	322.564	451.49	401.632	513.811	464.361	455.97	NC_049903.1	30335714	30338958	+	LOC108998998	--	K03283 heat shock 70kDa protein 1/6/8 | (RefSeq) heat shock cognate 70 kDa protein 2 (A)	ko03040: Spliceosome; ko04141: Protein processing in endoplasmic reticulum; ko04144: Endocytosis	heat shock cognate 70 kDa protein 2 [Juglans regia]	HSP72_SOLLC RecName: Full=Heat shock cognate 70 kDa protein 2;	A0A6P9EB11_JUGRE SubName: Full=heat shock cognate 70 kDa protein 2 {ECO:0000313|RefSeq:XP_035544516.1};	Molecular chaperones HSP70/HSC70, HSP70 superfamily	GO:0005737,cytoplasm; GO:0005524,ATP binding; GO:0016887,ATP hydrolysis activity; GO:0140662,ATP-dependent protein folding chaperone; GO:0031072,heat shock protein binding; GO:0051787,misfolded protein binding; GO:0044183,protein folding chaperone; GO:0051082,unfolded protein binding; GO:0034620,cellular response to unfolded protein; GO:0051085,chaperone cofactor-dependent protein refolding; GO:0…	PF00012.23:Hsp70 protein	--	--	--
LOC108999106	1	0.3357	0.3152	0.3803	0.7928	0.8049	0.8068	1.045	0.9387	0.8433	NC_049902.1	3870683	3874134	+	LOC108999106	--	--	--	uncharacterized protein LOC121234149 isoform X2 [Juglans microcarpa x Juglans regia]	--	--	--	--	--	--	--	--
LOC108999146	1	16.2019	16.1677	13.3827	26.723	38.4506	31.1606	24.1859	43.8138	40.4559	NC_049902.1	3626486	3635748	-	LOC108999146	--	--	--	uncharacterized protein LOC108999146 isoform X1 [Juglans regia]	--	A0A2I4FIL4_JUGRE SubName: Full=uncharacterized protein LOC108999146 isoform X1 {ECO:0000313|RefSeq:XP_018831486.1};	BAH domain proteins	GO:0005634,nucleus; GO:0003682,chromatin binding; GO:0003674,molecular_function; GO:0005488,binding; GO:0005575,cellular_component; GO:0005622,intracellular anatomical structure; GO:0043226,organelle; GO:0043227,membrane-bounded organelle; GO:0043229,intracellular organelle; GO:0043231,intracellular membrane-bounded organelle; GO:0110165,cellular anatomical entity	PF01426.21:BAH domain	IWS1	TR	IWS1
LOC108999162	1	0.4391	0.7136	0.4441	0.7639	1.0811	1.2034	1.1228	1.2717	1.4479	NC_049909.1	20977340	20979654	-	LOC108999162	--	K20562 biphenyl-4-hydroxylase | (RefSeq) cytochrome P450 71AU50-like (A)	--	labd-13Z-ene-9,15,16-triol synthase, chloroplastic-like [Juglans regia]	CYBK1_VITAC RecName: Full=Labd-13Z-ene-9,15,16-triol synthase, chloroplastic {ECO:0000303|PubMed:29315936}; EC=1.14.-.- {ECO:0000269|PubMed:29315936}; AltName: Full=Cytochrome P450 76BK1 {ECO:0000303|PubMed:29315936}; Short=VacCYP76BK1 {ECO:0000303|PubMed:29315936};	A0A2I4FIP2_JUGRE SubName: Full=labd-13Z-ene-9,15,16-triol synthase, chloroplastic-like {ECO:0000313|RefSeq:XP_018831502.1};	Cytochrome P450 CYP2 subfamily	GO:0031969,chloroplast membrane; GO:0016021,integral component of membrane; GO:0020037,heme binding; GO:0005506,iron ion binding; GO:0106240,labd-13Z-ene-9,15,16-triol synthase activity; GO:0004497,monooxygenase activity; GO:0016114,terpenoid biosynthetic process; GO:0003674,molecular_function; GO:0005488,binding; GO:0046906,tetrapyrrole binding; GO:0097159,organic cyclic compound binding; GO:190…	PF00067.25:Cytochrome P450	--	--	--
LOC108999164	1	4.584	4.0475	4.0248	8.073	6.147	6.2123	9.9122	8.5016	8.1201	NC_049909.1	20981009	20984626	-	LOC108999164	--	--	--	uncharacterized protein LOC108999164 [Juglans regia]	--	A0A2I4FIN3_JUGRE SubName: Full=uncharacterized protein LOC108999164 {ECO:0000313|RefSeq:XP_018831509.2};	--	--	PF06747.16:CHCH domain	--	--	--
LOC108999220	1	59.0355	87.5793	81.5755	93.0451	132.566	113.741	151.159	140.51	134.133	NC_049902.1	3479446	3485970	-	LOC108999220	--	K00128 aldehyde dehydrogenase (NAD+) [EC:1.2.1.3] | (RefSeq) aldehyde dehydrogenase family 2 member B4, mitochondrial isoform X1 (A)	ko00010: Glycolysis / Gluconeogenesis; ko00053: Ascorbate and aldarate metabolism; ko00071: Fatty acid degradation; ko00280: Valine, leucine and isoleucine degradation; ko00310: Lysine degradation; ko00330: Arginine and proline metabolism; ko00340: Histidine metabolism; ko00380: Tryptophan metabolism; ko00410: beta-Alanine metabolism; ko00561: Glycerolipid metabolism; ko00620: Pyruvate metabolism…	aldehyde dehydrogenase family 2 member B4, mitochondrial isoform X1 [Juglans regia]	AL2B4_ARATH RecName: Full=Aldehyde dehydrogenase family 2 member B4, mitochondrial; Short=ALDH2a; EC=1.2.1.3; Flags: Precursor;	A0A2I4FIW6_JUGRE SubName: Full=aldehyde dehydrogenase family 2 member B4, mitochondrial isoform X1 {ECO:0000313|RefSeq:XP_018831593.1};	Aldehyde dehydrogenase	GO:0005829,cytosol; GO:0005759,mitochondrial matrix; GO:0005739,mitochondrion; GO:0004029,aldehyde dehydrogenase (NAD+) activity; GO:0005524,ATP binding; GO:0043878,glyceraldehyde-3-phosphate dehydrogenase (NAD+) (non-phosphorylating) activity; GO:0003674,molecular_function; GO:0003824,catalytic activity; GO:0004030,aldehyde dehydrogenase [NAD(P)+] activity; GO:0016491,oxidoreductase activity; GO…	PF00171.25:Aldehyde dehydrogenase family	--	--	--
LOC108999257	1	0.0751	0.1356	0.1519	0.8446	0.8843	0.6333	0.4453	1.35	1.1791	NC_049902.1	4330229	4332033	+	LOC108999257	--	K08900 mitochondrial chaperone BCS1 | (RefSeq) AAA-ATPase ASD, mitochondrial-like (A)	--	AAA-ATPase At3g28580-like [Juglans regia]	AATP5_ARATH RecName: Full=AAA-ATPase At3g28510; EC=3.6.1.- {ECO:0000250|UniProtKB:Q9FLD5};	A0A2I4FJ45_JUGRE SubName: Full=AAA-ATPase At3g28580-like {ECO:0000313|RefSeq:XP_018831668.1};	AAA+-type ATPase	GO:0005783,endoplasmic reticulum; GO:0016021,integral component of membrane; GO:0005524,ATP binding; GO:0016887,ATP hydrolysis activity; GO:0006950,response to stress; GO:0000166,nucleotide binding; GO:0003674,molecular_function; GO:0005488,binding; GO:0017076,purine nucleotide binding; GO:0030554,adenyl nucleotide binding; GO:0032553,ribonucleotide binding; GO:0032555,purine ribonucleotide bindi…	PF14363.9:Domain associated at C-terminal with AAA	--	--	--
LOC108999292	1	7.0716	9.0652	8.2978	13.492	18.154	12.52	16.8804	17.3648	15.1888	NC_049902.1	4027612	4029317	-	LOC108999292	--	K10643 CCR4-NOT transcription complex subunit 4 [EC:2.3.2.27] | (RefSeq) uncharacterized protein LOC108989633 (A)	ko03018: RNA degradation	uncharacterized protein LOC108999292 [Juglans regia]	--	A0A2I4FJ90_JUGRE SubName: Full=uncharacterized protein LOC108999292 {ECO:0000313|RefSeq:XP_018831712.1};	MOT2 transcription factor	GO:0030014,CCR4-NOT complex; GO:0004842,ubiquitin-protein transferase activity; GO:0016567,protein ubiquitination; GO:0003674,molecular_function; GO:0003824,catalytic activity; GO:0016740,transferase activity; GO:0019787,ubiquitin-like protein transferase activity; GO:0140096,catalytic activity, acting on a protein; GO:0006807,nitrogen compound metabolic process; GO:0008150,biological_process; GO…	PF14570.9:RING/Ubox like zinc-binding domain	--	--	--
LOC108999309	1	6.5052	7.3721	5.7693	10.9989	22.8557	20.4059	22.4995	18.0652	21.0413	NC_049912.1	8171990	8176788	+	LOC108999309	--	--	--	rho GTPase-activating protein 3-like [Juglans regia]	RGAP3_ARATH RecName: Full=Rho GTPase-activating protein 3; AltName: Full=Rho-type GTPase-activating protein 3;	A0A2I4FJB4_JUGRE SubName: Full=rho GTPase-activating protein 3-like {ECO:0000313|RefSeq:XP_018831741.1};	GTPase-activator protein	GO:0005886,plasma membrane; GO:0009531,secondary cell wall; GO:0005096,GTPase activator activity; GO:0009664,plant-type cell wall organization; GO:0007165,signal transduction; GO:0003674,molecular_function; GO:0008047,enzyme activator activity; GO:0030234,enzyme regulator activity; GO:0030695,GTPase regulator activity; GO:0060589,nucleoside-triphosphatase regulator activity; GO:0098772,molecular …	PF00620.30:RhoGAP domain	--	--	--
LOC108999445	1	15.0988	14.6969	16.1267	19.5826	27.1752	24.9287	28.1245	32.1806	32.1451	NC_049901.1	22409761	22421414	-	LOC108999445	--	K17560 unconventional prefoldin RPB5 interactor 1 | (RefSeq) RNA polymerase II subunit 5-mediating protein homolog isoform X1 (A)	--	hypothetical protein F2P56_001971, partial [Juglans regia]	--	A0A833Y098_JUGRE SubName: Full=Uncharacterized protein {ECO:0000313|EMBL:KAF5481307.1}; Flags: Fragment;	Uncharacterized conserved protein	--	PF02996.20:Prefoldin subunit	--	--	--
LOC108999461	1	33.3702	34.6983	38.2545	62.7144	75.8809	62.6959	64.7919	78.3476	82.7588	NC_049913.1	10994633	10997558	+	LOC108999461	--	K00012 UDPglucose 6-dehydrogenase [EC:1.1.1.22] | (RefSeq) UDP-glucose 6-dehydrogenase 3 (A)	ko00040: Pentose and glucuronate interconversions; ko00053: Ascorbate and aldarate metabolism; ko00520: Amino sugar and nucleotide sugar metabolism; ko01100: Metabolic pathways; ko01240: Biosynthesis of cofactors; ko01250: Biosynthesis of nucleotide sugars	UDP-glucose 6-dehydrogenase 3 [Juglans regia]	UGDH3_ORYSJ RecName: Full=UDP-glucose 6-dehydrogenase 3; Short=UDP-Glc dehydrogenase 3; Short=UDP-GlcDH 3; Short=UDPGDH 3; EC=1.1.1.22; AltName: Full=Os-UGD3;	A0A6P9EC57_JUGRE RecName: Full=UDP-glucose 6-dehydrogenase {ECO:0000256|ARBA:ARBA00012954, ECO:0000256|PIRNR:PIRNR000124}; EC=1.1.1.22 {ECO:0000256|ARBA:ARBA00012954, ECO:0000256|PIRNR:PIRNR000124};	UDP-glucose/GDP-mannose dehydrogenase	GO:0005829,cytosol; GO:0005634,nucleus; GO:0051287,NAD binding; GO:0003979,UDP-glucose 6-dehydrogenase activity; GO:0006024,glycosaminoglycan biosynthetic process; GO:0006065,UDP-glucuronate biosynthetic process; GO:0000166,nucleotide binding; GO:0003674,molecular_function; GO:0005488,binding; GO:0036094,small molecule binding; GO:0097159,organic cyclic compound binding; GO:1901265,nucleoside pho…	PF03721.17:UDP-glucose/GDP-mannose dehydrogenase family, NAD binding domain	--	--	--
[truncated: 6,688 more rows]

## Sheet: Table S3
Table S3. KEGG pathway enrichment of the DEGs in S15d vs CK during the storage period.
KEGG_map	Description	Diff	Background	Total_diff	Total_background	P-value	Adjusted P-value	Index_list
[truncated: 136 more rows]

## Sheet: Table S4
Table S4. KEGG pathway enrichment of the DEGs in S30d vs CK during the storage period.
[truncated: 137 more rows]

[truncated: 6 more sheets: Table S5, Table S6, Table S8, Table S7, Table S9, Table S10]
